# Supplementary material for: Genome analysis and comparative genomics of a Giardia intestinalis assemblage E isolate
Source: BMC Genomics. 2010 Oct 7;11:543. doi: 10.1186/1471-2164-11-543 (PMC3091692; doi:10.1186/1471-2164-11-543)
Supplement: Additional file 2 — Specific genes, shared genes and disrupted open reading frames. Contains lists of isolate specific genes, genes shared between two isolates and putative pseudogenes. A list of artificially disrupted open reading frames in the P15 data is also included. [file 1471-2164-11-543-S2.XLS]

## Sheet: Isolate specific genes
ISOLATE	GENE ID	ANNOTATION	Organism with best hit in genbank	E-value	Domains or signatures
P15	GLP15_4285	Hypothetical protein
P15	GLP15_3399	Hypothetical protein
P15	GLP15_4274	Hypothetical protein
P15	GLP15_174	Hypothetical protein
P15	GLP15_167	Hypothetical protein
P15	GLP15_965	Hypothetical protein
P15	GLP15_967	Hypothetical protein
P15	GLP15_907	Hypothetical protein
P15	GLP15_906	Hypothetical protein
P15	GLP15_1245	Hypothetical protein
P15	GLP15_2838	Hypothetical protein
P15	GLP15_3432	Hypothetical protein
P15	GLP15_3882	Hypothetical protein
P15	GLP15_2340	Hypothetical protein			Two Zinc fingers, C2H2-like
P15	GLP15_1876	Hypothetical protein
P15	GLP15_4083	Hypothetical protein
P15	GLP15_874	Acetyltransferase	Anaerostipes caccae DSM 14662	5e-55	Acetyltransferase GNAT-superfamily ( Acyl-CoA N-acyltransferases (Nat))
P15	GLP15_2691	Hypothetical protein
P15	GLP15_2819	Hypothetical protein
P15	GLP15_3604	Hypothetical protein
P15	GLP15_1674	Hypothetical protein
P15	GLP15_633	Hypothetical protein
P15	GLP15_1891	Hypothetical protein
P15	GLP15_1962	Hypothetical protein
P15	GLP15_2100	Hypothetical protein
P15	GLP15_2463	Hypothetical protein
P15	GLP15_1621	Hypothetical protein
P15	GLP15_1464	Hypothetical protein
P15	GLP15_2480	Hypothetical protein			Putative signalpeptide
P15	GLP15_2612	Hypothetical protein
P15	GLP15_2613	Hypothetical protein
P15	GLP15_2886	Hypothetical protein
P15	GLP15_2887	Hypothetical protein
P15	GLP15_2888	Hypothetical protein
P15	GLP15_3988	Hypothetical protein
P15	GLP15_4513	Hypothetical protein			Putative signalpeptide
P15	GLP15_4892	Hypothetical protein
P15	GLP15_4996	Hypothetical protein			Reverse transcriptase (RT) catalytic domaim
GS	GL50581_5657	Hypothetical protein
GS	GL50581_5676	Hypothetical protein			SMC domain
GS	GL50581_3637	Hypothetical protein
GS	GL50581_4508	Hypothetical protein	Entamoeba dispar SAW760	4e-29	Methyltransferase TRM13 superfamily domain
GS	GL50581_2613	Hypothetical protein	Desulfatibacillum alkenivorans	2e-68	Lactamase B superfamily protein
GS	GL50581_9818	Hypothetical protein			SMC prokaryote B domain
GS	GL50581_7	Hypothetical protein
GS	GL50581_62	Hypothetical protein
GS	GL50581_9876	Hypothetical protein
GS	GL50581_9883	Hypothetical protein
GS	GL50581_100	Hypothetical protein
GS	GL50581_10211	Hypothetical protein
GS	GL50581_10581	Hypothetical protein
GS	GL50581_1632	Rep protein, putative	Giardia intestinalis BRIS/92/HEPU/1541	5e-72	Rep protein, putative
GS	GL50581_1633	Hypothetical protein
GS	GL50581_2037	Hypothetical protein	Clostridium perfringens E str. JGS1987	1e-27	Conserved hypothetical protein (T_den_put_tspse; putative transposase or invertase). Possible signalpeptide.
GS	GL50581_2038	Hypothetical protein			Zinc Ring-finger domain
GS	GL50581_11542	Hypothetical protein
GS	GL50581_11586	Hypothetical protein	Giardia intestinalis BRIS/92/HEPU/1541	4e-18	Replication-associated protein REP2, putative
GS	GL50581_11615	Hypothetical protein			SMC_N domain
GS	GL50581_11623	Hypothetical protein
GS	GL50581_3038	Hypothetical protein			Uncharacterized conserved protein, contains RING Zn-finger (COG5219)
GS	GL50581_3039	Relication associated protein REP1, putative	Giardia intestinalis BRIS/92/HEPU/1541	3e-69	Rep protein, putative
GS	GL50581_3192	Hypothetical protein	Bryantella formatexigens DSM 14469	1e-92	4-carboxymuconolactone decarboxylase
GS	GL50581_3319	Hypothetical protein			Zinc finger, RING-type
GS	GL50581_3333	Replicase-associated protein, putative	Faba bean necrotic yellows virus	7e-19	Viral replication N-terminal domain
GS	GL50581_3339	Hypothetical protein
GS	GL50581_3340	Rep protein, putative	Giardia intestinalis BRIS/92/HEPU/1541	4e-68	Viral Rep protein N-terminal domain, Helicase domain
GS	GL50581_2039	Hypothetical protein
GS	GL50581_4567	Hypothetical protein			SMC domain
GS	GL50581_3321	Hypothetical protein	Mannheimia succiniciproducens MBEL55E	2e-45	Conserved hypothetical protein
WB	GL50803_137678	Hypothetical protein
WB	GL50803_4430	Hypothetical protein			Zinc finger, C3HC4 RING-type
WB	GL50803_21184	Hypothetical protein
WB	GL_UO_447 (CH991779:1123452-1124147)	Hypothetical protein			Overlaps with tRNA-Ile
WB	GL50803_101423	Hypothetical protein

## Sheet: Shared specific genes
ISOLATES	GENE ID 1	GENE ID 2	ANNOTATION	Best non-giardia hit in genbank	E-value	Domains
P15-GS	GLP15_2180	GL50581_10400	Hypothetical protein
P15-GS	GLP15_2179	GL50581_11879	Hypothetical protein			P-loop nucleoside triphosphate hydrolase signature
P15-GS	GLP15_2178	GL50581_11878	Hypothetical protein
P15-GS	GLP15_2177	GL50581_3342	Hypothetical protein
P15-GS	GLP15_2176	Disrupted in GS	Hypothetical protein
P15-GS	GLP15_2175	Disrupted in GS	Hypothetical protein
P15-GS	GLP15_2174	GL50581_10994	Hypothetical protein
P15-GS	GLP15_2173	GL50581_1171	Hypothetical protein
P15-GS	GLP15_2172	GL50581_1170	Hypothetical protein
P15-GS	GLP15_2171	GL50581_1169	Hypothetical protein
P15-GS	GLP15_2169	GL50581_1168	Hypothetical protein
P15-GS	GLP15_2168	GL50581_2042	Hypothetical protein			SMC (PRK01156) and peptidase S46 domain (PFAM10459);Q806D4_9VIRU_Q806D4 (PD936484)
P15-GS	GLP15_2167	GL50581_2041	Hypothetical protein
P15-GS	GLP15_2898	GL50581_952	Hypothetical protein			AAA-4 domain (ATPase)
P15-GS	GLP15_3430	GL50581_952	Hypothetical protein			AAA-4 domain (ATPase)
P15-GS	GLP15_1606	GL50581_952	Hypothetical protein			AAA-4 domain (ATPase)
P15-GS	GLP15_2740	GL50581_952	Hypothetical protein			AAA-4 domain (ATPase)
P15-GS	GLP15_2742	GL50581_952	Hypothetical protein			AAA-4 domain (ATPase)
P15-GS	GLP15_4554	GL50581_4	Hypothetical protein
P15-GS	GLP15_2787	GL50581_4	Hypothetical protein
P15-WB	GLP15_5266 (contig145:612-1)	GL50803_16687	Hypothetical protein			Zinc finger, RING-type
P15-WB	GLP15_192	GL50803_88658	Hypothetical protein
P15-WB	GLP15_1893	GL50803_88658	Hypothetical protein
P15-WB	GLP15_4562	GL50803_88658	Hypothetical protein
P15-WB	Disrupted in P15	GL50803_23876	Hypothetical protein
P15-WB	Disrupted in P15	GL50803_114469	Hypothetical protein
P15-WB	GLP15_4100	GL50803_22133	Hypothetical protein			Pseudogene, frame-shifted or intron in WB
P15-WB	GLP15_3981	GL50803_3386	Hypothetical protein
P15-WB	GLP15_2194	GL50803_4447	Hypothetical protein
WB-GS	GL50803_10192	GL50581_4454	Hypothetical protein	Collinsella aerofaciens ATCC 25986	7e-27

## Sheet: Candidate pseudogenes
P15	WB	GS	Annotation	Confirmed	SAGE-tags in WB
GLP15_310	Pseudogene	Not assembled	Kinase, NEK	Yes	No
GLP15_3760	Pseudogene (startcodon mutated or possibly intron?)	GL50581_170	Hypothetical protein	Yes	No
GLP15_4704	Pseudogene	GL50581_3257	Hypothetical protein (Protein 21.1)	Yes	No
GLP15_1987 (putative truncated pseudogene)	GL50803_114246	GL50581_489	GTP binding protein	not confirmed	Yes
GLP15_5112	Pseudogene	GL50581_4168	Hypothetical protein (Protein 21.1)	Yes	No
GLP15_1536	Pseudogene	Not assembled	Hypothetical protein (Protein 21.1)	Yes	No
Putative pseudogene	GL50803_10192	GL50581_4454	Hypothetical protein (Lateral transfer candidate)	Yes	No
GLP15_1529 (pseudogene)	GL50803_7356	GL50581_1811	Kinase, NEK	Yes	Yes
GLP15_2017 (pseudogene)	GL50803_16936	GL50581_4085	High cysteine membrane EGF-like protein	Yes	Yes
GLP15_4555, GLP15_4563 (pseudogene)	GL50803_17476	GL50581_4509	CXC-rich protein	Yes	Yes
GLP15_4510 (pseudogene)	No ortholog	No ortholog	Protein 21.1	Yes	N/A
GLP15_1290	GL50803_17451	GL50581_4543 (putative pseudogene)	Deoxynucleoside kinase	not confirmed	Yes
GLP15_1115	GL50803_17231	GL50581_4533 (putative pseudogene)	Kinase, NEK	not confirmed	Yes
GLP15_1855	GL50803_91324	GL50581_3532 and GL50581_3533 (putative pseudogene)	Hypothetical protein	not confirmed	Yes
no ortholog	GL50803_92664	GL50581_3040 and GL50581_3041 (putative pseudogene)	Spindle pole protein-like	not confirmed	No
GLP15_5189	GL50803_28651	GL50581_2268 (putative pseudogene)	Dipeptidyl-peptidase I precursor	not confirmed	Yes
GLP15_2896,GLP15_2104 (truncated at contig edge)	GL50803_16273	GL50581_811 and GL50581_812 (putative pseudogene)	Hypothetical protein	not confirmed	Yes
5 confirmed pseudogenes	5 confirmed pseudogenes	6 putative pseudogenes

## Sheet: Disrupted ORFs in P15
P15 GENE ID	WB GENE ID	Contig	Start position	Stop position	Strand	Annotation	Comment	Restored P15 gene
GLP15_3146	GL_UO_213	contig336	30779	31753	1	Hypothetical protein	Indel in T-stretch, 6 called with 7 frame restored	atgaggttacatttggtttatctttctacatggcactacgttctcaccgttgaacatcaaggtgtatgggactcactgcctggtacgatacatttttgtacagttttgcagagggacacggtcattacacaacaagggtcagtggctgctcccgctttcacatttgccaccatctacactgagcggagcattgctctggtcgtctccagactgtctgtaatttactatgacaaggccttctctaagtacattaatgatctcaatctaactgcttcagacattatcgctttaatgctaaccagcaatgatgattacgagcgtatagcattagaaagctataagcaagtaaagttgaagcaataccgctatgctggacccgttctgcaaaacgaatactcc…
GLP15_3147	GL_UO_213	contig336	31864	34314	1	Hypothetical protein	Indel in T-stretch, 6 called with 7 frame restored	atgaggttacatttggtttatctttctacatggcactacgttctcaccgttgaacatcaaggtgtatgggactcactgcctggtacgatacatttttgtacagttttgcagagggacacggtcattacacaacaagggtcagtggctgctcccgctttcacatttgccaccatctacactgagcggagcattgctctggtcgtctccagactgtctgtaatttactatgacaaggccttctctaagtacattaatgatctcaatctaactgcttcagacattatcgctttaatgctaaccagcaatgatgattacgagcgtatagcattagaaagctataagcaagtaaagttgaagcaataccgctatgctggacccgttctgcaaaacgaatactcc…
GLP15_5175	GL50803_16020	contig818	85054	88159	1	Hypothetical protein	Low coverage, problems in assembly
GLP15_5227	GL50803_16587	contig171	492	827	1	Kinase	Indel in G-stretch, 5 called with 6 frame restored	atgatcggacagaccgtgggatcttacgaggtctttgagttcttgggctacgggagcacatgcacagtatataaggcccggcctacttactcagatgttgggtgtagcccgtcccctgtagcgttgaagatagcaagcaagacgcagagggatcacgaatacacgaggaatccctttaccaaggaattcgatcttctggtggctatgtatgcagcgaatcctatctgcttcgtgcgccctttggagtgcagcacgacagagagcgttcactttctggccacagagttaatggacgagaccctcgatcgttggggggaacggctccggccaatgttagtctctgggtttactaaccatctagcagccgcaatcctctccaagctgcgcagcaccattgac…
GLP15_5228	GL50803_16587	contig171	821	1414	1	Kinase
GLP15_3229	GL50803_17342	contig348	84337	86063	1	Hypothetical protein	Indel in T-stretch, 5 called with 6 frame restored	atggacttgcacctgccagaggccatgggggctagtgaagcggccctttcagcaacggatccagtggaggcccaccgccgttaccagaattactgtgctgagatgaacagagtgcatccggacccgctgcaccctgcgcccgaactggcgaccacagagacgtacttcaagcttgtcgaccaccttttctcctccctggtgtatgtggagaagcttatggggaccccgaagatcgactggaacgcagatcacttcactttggactacaagccctgtccggacgaggtcaagctagtcatcaatctcgacgcagaggccattagcgccatggacaacaacaaagatcttcaggacaaacgtacatggtgtagctgccccgtcatacatcttttggttatt…
GLP15_4301	GL50803_113625	contig594	73657	79529	1	Hypothetical protein	Indel in T-stretch, 6 called with 7 frame restored	atggacggtgatggcgctctcgctgtacctagcgagaagcacacccaggaagctaaagagccgcctgctaatatagtggaagagctctgcagttactgcgaattcaaactggattcgtcttgtatacgcatgcactgtcacgtttgcaaggacttcagtctctgtcttaattgttacttatctcaagcagaatataaaacacacaacagtagccacctaatgtaccctcggacggcttttaacatggtagcgtggccagatggctggacaatttcggatgatctgggactgctcgaagcaatagaaattaatggcatcgggtcctgggaggcaattcaccggtttatgcaccgtcctgcacacgagcccttggaaaccatcataaggcacttcaattat…
GLP15_1593	GL50803_16430	contig47	8844	16729	1	Hypothetical protein	Indel in A-stretch, 6 called with 7 frame restored	atggatggtgccctctctaagccaccatccaagccaccaccaaagcgtcctaaatcatcccagcacaagggcatgacactacaccctcctttagcgtctctagcgaggtttccaaatggagagttacggattccatctcctttagcccgatacgccagcatgaggccacgtgcatcttcggtaacagattataattctggctcagatcagcaagacttcgggtcatctcctgaacgctcctcttcaacctctccacagtatctagttgatcttgaagtcatacgttcttcaatgcttgctgcacaaaagtcgtttcagagtagagtgcgaacaagagagtggattccaaatggctctcaagagaatgtgccccgggagtttcttgagctaacccaacag…
GLP15_1565	GL50803_15303	contig46	46602	49066	-1	Hypothetical protein	Indel in T-stretch, 6 called with 7 frame restored	atgtctggtccgcgtccccgtggtatgaaggaccgttgcaatacattgtttgttagcatgactaccatttggaatacctacggctttgatgtaatgatgtatcaccttctatgtaaagaaattcttgtttacagcttctttttaacgagcatctactctgctatctatatcatatacggtataattgatttttctccttctcaaacacttttagcctcaaatctcttcacagttacacaaggatatggatatgattggatttcctttgttgtacaattgtctgctatacttacctttgttctctatacaaagctcttgctcatttataggcgcgacctactgagaattcaacagctggcacatgtagatgtgagcacatacacactcttcctttacaat…
GLP15_376	GL50803_92223	contig16	18417	21241	1	ABC transporter family protein	Indel in T-stretch, 7 called with 8 frame restored	atgtccttcaccgtggcgtccaatcgtccgagatcggtggagagacattgtactgtctttggcaggcagatgcgcgttttgttagtgaagaacttccttgttcttgtgcgtcatcctgtcatcttggttttcattctcctctacccagctctccttatcctttttctttcgggtggatccattaagaagcctctcttaacagaaaaatacccaactattcctcttcatggcttttcaatggtagggaagaagattgggtactacccgaagaatagtaggaatgtagcgtctctcatggaatatcttttgatgtctcatgaacctcctctttccagtgatgttcttttgggatttgatagcgaggatgaaatcgctgcttactctgtagcaaaccctgac…
GLP15_386	GL50803_14997	contig16	35630	38015	1	Hypothetical protein	Indel in A-stretch, 9 called with 8 frame restored	atgccatcagccgtgccacctaatcgtgtgggggatgctccatctactaaagccatccaaaggcctgctgttccaaaacgctttccgactcttcgcggcattttctctgagaaccttgatctctctctttctgaccgagaagaccttatcatagaatgggttgtacgcattcttagaaagttgaaggaagggtatgacggtgagccttctgtgtgctgcatgaatctttcgcttgacacgataacactcaagggcaaggagatcgttctggagatggagttgctacgtgataggaatttctctcagattcaaggaaataatctgcgctcccttgctgtgctgatttatgaggcgtatactgaagaaaagccagtagactatgataagcttcgtgaactc…
GLP15_4261	GL50803_10971	contig571	26911	28787	-1	Hypothetical protein	Indel in T-stretch, 6 called with 7 frame restored	atgaatgttgttgtctctggacctgcgtccagctccgagcgtacatacttgcacaatgttctcacggaggttctctcagacattactaccatggatggcgccagagaagctctttcattagggggagatgcattgctcggttatcctcaattttctgaagtggatctaaaattagaacctccatttctctctcgaaatgctactgtaccaaaatttttgtctaaattggcacatattccagtcttggctcatctatttcctaagcggctttacaaaccgactgccattgccaattataccccatccaagaagacttctggacgtgttttttgcggcctgtcagatggccgtttcattggagaggtagttggatctgctcatcttggtgtctctatggct…
GLP15_156	GL50803_9825	contig6	15306	16711	-1	TBP-interacting protein TIP49	Indel in A-stretch, 6 called with 7 frame restored	atgaagattgaaatcgagcaggttacctctgataggcagaagagaatcgacgcacactcccatataaagaaacttgggcttgatggagacgggaagccgcgaacggaggatggggggtttattggccaagaggctgcgcgcgaggcagctgggatcgttgtggagcttatcaagcagaaaagacttgcaggtcgttctgttctacttgcgggcccaagcagtactgggaaaactgccatctctcttggaattgcccgtgaactcggcgattccgttccgtttgctcacttagttgcatcagaagtgtttagtgcggaggttaaaaaaacggaggttcttatggagcattttcgccgagctattggactccgcattaaagaagtcaaggaggtctttgaa…
GLP15_5093	GL50803_11740	contig802	45241	46299	1	Ser/Thr phosphatase 2C, putative	Assembly problems, edge of contig
GLP15_5235	GL50803_16970	contig45	519	1235	-1	Hypothetical protein	Indel in A-stretch, 6 called with 5 frame restored	atgatcgacgtttcatcagtgtttgccgtaaggcctgtttctacagcctacatgaccagcgatgagcgtgccgaactactctcacagacaagcgacatcagagatcaagccttgacgagtctcatttccaaaggtatgactctcaacgagttttcgaggactatctatggcctgatcaaggaaccggcaccgaagccttacccgcccgaatatactaaagcagtggaagacatcgaaaagtacaatgcaaagcacaaaaaggaaagaagggggaaacgctctaagaaagtaatagaagaagatgatcaagctgaagagcagaactatttcctggaaccccgagtgactcaaacaaaaccgtacgatacagtcacgtgcgatttctactctgctctccag…
GLP15_1529	GL50803_7356	contig45	15350	16963	-1	Kinase, NEK	In-frame stop-codon, confirmed pseudogene
GLP15_1505	GL_UO_115	contig45	78066	88915	-1	Hypothetical protein	Indel in A-stretch, 7 called with 8 frame restored	atgcacacagcgaggcgcgtcggcgagctgcttaatgtcttctacttgctggaggatcctcagagcgcagcctatggtcgtacctcacccactacacttgctccgccatcgggtatccaatgctctgacagccagattctcacaaggggcattctaaacttccagggtgtcttagagaggctccgcattgcctgtgactctgagcacagcctttacaaccccatcacagctctgctggaaggccaggagcactttcgcccccttggagcaaagcagcaaggttcccgatcggacatcagtcccgagcggataggacggcctccgagacgtactgctgattacgtcagattttacaactggcacgtctgttcctgcatactgtcaccgttagaattgaat…
GLP15_1490	GL50803_11152	contig45	121749	123475	-1	Hypothetical protein	Indel in A-stretch, 7 called with 8 frame restored	atgagcacagatattttgcttcaagtagttacagcgtttcctcctgaccttaaggctactagtcttcaggctgcatgcatttcgtgctctgatggagctttgttcttggaaggaaatgtatcgtttctacggaccccagcctccgccagaaaaaggatatgcacagctctctatcatctattgccaaaaagggttgtggcagaaacgtttctattagttgtccctcgcttccttgaaactgacatgacagcggtccatgacgagcttttacgtttgatacttcgcttaacaggatacaagctcgttatcactggttatcgttttgcttacttgatggaccaggaacctatgtttgaggaggaagcaataggatcgttgacaagagataacttgactcgc…
GLP15_3667	GL50803_17082	contig412	19032	22417	1	Rab geranylgeranyltransferase	Indel in A-stretch, 7 called with 8 frame restored	atgactaaggacagtctaaagacgctcatgctacgttttctaataacccagatggaggaaatacaaaaccctacattaatggagttggtaggtctttctcacaccaaactctccggtctttactgggctctctgttctattttcatcttacagggacgacagcctacagacatatttctacaacaactggttcctggaacattaataacgattgatcgtctacatcaatttatcaaggattgtctagttgtacagctcatagaggaaaaccagaatgaaatagcaggattcagtggcagtccaggccatgacatgcacctagtacatacaacttcaggactacagtgtcttcttttgctaaacaagttttcagaaactatttccccggatcttggtatt…
GLP15_1261	GL50803_8978	contig38	49962	53548	-1	4-alpha-glucanotransferase	Indel of T and C in low coverage region	atggatcacgcactcagggtaaacattcgcttcgtggtagacaactacgtggcgcaccctacgcagcgcttggctctcctgtcttcctttgcgaaggaaccaatggtttttatgcgtaggaacgggcctttgtgggaattagacctggacattacagacaccctggagaagctttcagaagagcatgcagacgcagaggatatgcgcgcatacaggtacgctgtcattaacgaagatgggtctcagtccgccgatgtgctgaagcgtattctaccgaacattccccccactcagtcaatctatgatcaatgtgtctcagccttagtattgcatcctcagtatgagtcccttgtcaataacagtggaaatgtcctcgatgtaagctttaccctggttgat…
GLP15_2017	GL50803_16936	contig67	3875	8440	1	High cysteine membrane EGF-like protein	In-frame stop codon, confirmed pseudogene
GLP15_43	GL50803_16363	contig2	60924	62362	1	Alanine aminotransferase, putative	Indel in A-stretch, 3 called with 4 restored	atgtcttaccagcctattttaactcctgaaacctgttataaaggcctcttcgatgtcaagttctctatggtaaacctcgatctctcgagcgttgagcagaagatcgctcagaagcaggtgcctttcagctccatcattaaatgcaacctgggcaacccacagggcgtcggtcagaatcctatcacatacttgcgtcaaatggtggccggatttgcatgcccggaccttatagggaagtatgtgttgcccacagatgtcgaattacgtgttaaacacattctcaattcgtgctctggaaaaagctctgggtcataccaggcaacagcgggcatccctgccgttgttgacgacgtagccgcgtatatttctgaccgcgatgggatcccgtgcaatccggcc…
GLP15_2751	GL50803_37353	contig230	20774	23259	1	Ser/Thr protein kinase	Indel in A-stretch, 5 called with 6 restored	atgctctgtatcccacagaccattgaacctatttatttcagaatgaaaaaggcttggtttgatgccatttacagcaagaactacaagaaggtagagtcccttctcctcttgtatgatgattggcgagcagcaaatgggaacacagggttgatgattgcggccaagatgggatctgtgggcctggttaagttgctgctgaaccacgaggctgggaaacgtaacgaggctggggagacagccctgatcattgcaacaagaagcgggaatgtcgacattgcgtctttgcttgtctttgttgaagctggagtcatagacaaaaaaggctgttgtgctctccattgggctatccagatggggaatgctgccctctttaacgtactattgcactacgagcagtat…
GLP15_4555		contig688	4928	5542	-1	CXC-rich protein	Rearranged, confirmed
GLP15_4563	GL50803_17476	contig688	21853	23373	1	CXC-rich protein	Rearranged, confirmed
GLP15_4592	GL_UO_558	contig688	89458	95474	1	Hypothetical protein	Indel in A-stretch, 7 called with 8 frame restored	atgctggcaactgataatgcagttaagcaattacctgaactctcaagtctctctgatgagatagactcctattatccagtagtatatgaagatgcaaagggaaatatggatgcctttgttgttttcacttcttttttctctgcttgtatcataagtcaggatggcactattatctggaaagacatagctaaatacgagcttgatatcaatcctaacctgagaatcactgtctatacttcagaagccagttttttcatcctgtcatttactagcgcaaaggtttggtctatgtgcaaagacaagttgctgttctgtcaattatctgtatctactgacgcaggtggcccagaagacttcactctgccccacagaagcacgtccacactttgcagaacagaa…
GLP15_3853	GL50803_7680	contig457	52776	54769	1	Protein 21.1	Indel in A-stretch, 7 called with 8 frame restored	atggacacgacggcatggttttctgcagtggaatcaggaaacttagcgtatgttctgaaagccatcaaaacgatgaagggccagcggaacgaaaacggagccacggcacttatgatagccacccgacttggccacatgcacctcgtcattttgcttgcccagcacgaggctggcttcgttgataatactggacgcagtgctcttcttgaggcggttctacgacttaatctttcgtttgtacgagtcctgggacggctagagttcgatctgcttttaggacaagataatcgatacacagccctcgatgttgcattatctatggacccctttgataagggagtcactatggagctcatctctattcaaggttgtcagtatgactcgttaggaaggtccagt…
GLP15_3848	GL50803_36515	contig457	59478	63265	-1	Hypothetical protein	Indel in A-stretch, 8 called with 9 frame restored	atggaggtgttcaagaacgtgactctgttccttcatgaactgagctcggcggatgccctccaaaaaagcatattgactgcgagtcctgttcctaagacgtttctctccgacattgaggagaagctcaacgaggctgtggaacgcgttgataggatcatcaaggaaaaggttactgctctgcgttctgcaattaactatctggagaagctctatgctgatctaatgcacacaaacgagcccatttccatctgcgaaccacctgttgacacccccacgttctttcaatcaatcttctaccagaatgcgtttatcgatccgacttctgtgtcagctgtaccactgaggcctcttccacgctcttcctgcattaatgtcaacctggcgagcatattcgataat…
GLP15_4693	GL50803_96363	contig698	80975	89127	1	Kinase, CAMKK	Indel in G-stretch, 5 called with 6 frame restored	atgccaagtggagcattctctttctcgcagaaaagtgaaattaatgagcatgaatatccacaggataaaataactcattacattttcgggcagtgcatagggagaggctcctttgggtccgtttattattgcctccaccgcgaatcgcggaatgaatttgcagccaaaattatgtctaagcgttatctagttaagaggttctttattagggaatttaatgctcagggttcagagcctccatcaggctctgacgacgcgggacaggcaaaagctggtacctccaaccaggacaccatcctctcctatttagaccttgcatatcaagagatagaggttatgaaaacttttcgccacccgtgtctacttagactctacgaggttattcagtcgactgaaatg…
GLP15_4690	GL50803_17146	contig698	89835	93910	-1	Helicase	Indel in T-stretch, 5 called with 6 frame restored	atgattgcattactggatcgggatgagaatagtagccctgaggggggttccggggaggccactagtgcggataacattaaagcacaactgcaggccatgctcatggaccaagggctcttagagcagaccaagaagctgcccattgttgtggacgttagtgagtcagcaactgaggatcctctcaagaagattcatcattctgttgttttcccacatggatacgaggtccccaaggatcccgccaataaggtttatacctgtgagcctccagtggagttaccggtcaaattcccgtacgagctcgatcctttccagcgtcgggctattggtgccttgcatatcggccactctgttctcgttgcagcccacactagtgcggggaaaacgacggtggcagaa…
GLP15_2873	GL50803_6417	contig272	33698	39951	-1	Gmyb11	Indel in T-stretch, 6 called with 7 frame restored	atgttttggcatcaaatcgcacaattcacaaagttcttcatggccattcaaggacccaatggagcatctttggaggagatagaaacttttctccgtctagagcagccgaaattctcagctgttagtgatgtttcagaagcttcccgtcgtctctttgagttttttaggaaataccctggctttactaattttggtgagcgaatttacccatctctcagttggtcggcggaagtattaggagttaagaatacacgactttcagaaggaggtgaacccgtctttcgtgccgttgctgcagcctttactcatggtattcttgccacagaaatttcctcaaagactaagctggacagtcggcagatttctcgcttcataaagatcttattagggaacaaacta…
GLP15_1105	GL50803_16999	contig33	6485	10182	1	Hypothetical protein	Indel in T-stretch, 6 called with 7 frame restored	atggtcaaagagactagtacacggaaaccaccgcctcgcgtacaagcgcgcgaagggcgtggaagctgggcagggcttgccatacaaacttacaagcgtgacagatctctgaatattatgtttaaacctatgatccttggattactagattctattcaagaaataccccctctgttttatcacccacagtcgcaccttacaggtaatcgtagcaaaggagtagatgcagagaccttttggctcaagattcaagatatggtaatatttgatccagaccctcaagctccgccatactcactccgtgctccactaatcaataaggagcttgcagcaaatcgcataggtgcagggtcaaggtatcatctagcgcttcaagggaagctgcaaccagagtacgtt…
GLP15_1079	GL_UO_422	contig33	54426	56818	-1	Hypothetical protein	Indel in A-stretch, 5 called with 6 restored	atgtcctcttcaggcgagcaaatcccccagccaaaaccctttcgtccatgtccatttattcgatcagtaaaagatatcctcgctaatgataagcataagcttagtaatgtaacgattcttgaaccacctcttaaaggtcccagtccagttcttgtaccatcttctcaatcggcactgctcacaacagagaatctagctaacgacaagaaggcttttgctacttcacctactcctattattgtgcaagctaagtgccccttgtgtggcaatgaaaatactcccaacaaaggccaaatcagagatatctgtaaagaaaaagtaacagcagcgcatatgcaacagccagagataaaaatggcaatagatctatcgtgtcagctaatcgaatttactgttgtt…
GLP15_1066		contig33	77784	80056	-1	VSP	Indel in T-stretch, 5 called with 6 frame restored	atgtttactaaaatactctggattagctgcgtgttacagataacacagtcagcttgcactgaagaaagtggagctaacgctgaagaatcagccaagtgcaagcagactaggtgcaatatccaaattggtggcactgaatctatacataagtattgttctcaatgttcaaaaccagacgagttccttatagatggtgtgtgtgcagccgtagtcggagatagtggctgtgccgatcccaattcaggcaatgatgcccttagaggcacttgtaagtcctgtggagataattacttcttgcataaaggtgggtgttataagagagatgggcctcctggcaatgctatttgccaaacaccaggtagtactaatggagtatgtcaagaatgtaaagctggctac…
GLP15_1050	GL50803_87039	contig32	28723	37955	1	Hypothetical protein	Indel in A-stretch, 6 called with 7 frame restored	atgagtcataaagtgccggatgtccatgagcaagccggcgctgaggagtatgacgagactatatatgaaactatatatgagtcaatatatgagacctatttagaggatgatttgcctcctaccacagagccagcattagaagctcagagatccctctatactggtgcaggaaagccgctaggatccaggtcagatcgttccttggcttcactggaagcaatgcttgtcagcacagatcctactactaaggcaatgggattagacgcgcttcgtgatagcaatgatcatgacacgaggacaaagctcgcatatgcatttcaatgtcttgatgatactaacatgattataactgatgccgctattcagctcttaagggtaacggttgaagatgaccctctt…
GLP15_1015	GL_UO_444	contig32	92537	94395	1	Hypothetical protein	Low coverage, potential problems with assembly
GLP15_4024	GL_UO_698	contig499	4520	10277	-1	Hypothetical protein	Low coverage, potential problems with assembly
GLP15_4056	GL50803_16805	contig505	47277	55183	-1	Hypothetical protein	Indel in T-stretch, 7 called with 8 frame restored	atgtttgtatctttattacgctccctgatggcaaattaccatgtcaatggtggcattttgcaagatgtagagttactagcgctaagtgatagcttgcttaaagatgcacaatgtagttctgcctcatgcatattcacagtgaactttacatctcgcacaacagaagaggggtgcaagaggctggagcaaatcatcatattatcagacctacagctcggaatagagcagccatacatcttctggattgtagatcttcaattggaaagtaatgagtgcattctcaattggtctacaacaaagctgttgctgtgtcttgtgtgtgcgcatttgcttgatgccactacatttgggatagctcttatagaattgtgtgtcattgggggtatgggtattgtgcag…
GLP15_2804	GL50803_5812	contig251	29535	30741	-1	VSP	High coverage, potential assembly problems
GLP15_3588	GL_UO_162	contig399	949	15605	1	Hypothetical protein	Indel in A-stretch, 7 called with 8 frame restored	atgttaaaagcgatcaacaatagcgaccagtcaagtccactgtcactaaatttgatgcatgatactcctagtcgaggagtagctaatgcagaatcgacccctcctgagggccacagattgactaccatcggtatccattacaaagcaccggcagaaataatagattttgccttatctactagctacatctttgtggctactaaaaacatgacaattctcttatctgcagctaactctgttctaattttgcgacagtcatttaagtttaacgttttacgcgtaggagttgcattgaatgatacacacctttatgtagtaacagaagacggggtcctatatatcctgcagtcatttggcaaaccgtacagtatcccatccgttagagccattgatctagtt…
GLP15_1402	GL50803_102051	contig42	46916	48870	1	Amino acid transporter family	Indel in A-stretch, 5 called with 6 frame restored	atggctacccagacctatacacccaatgaggaaaaaagagtctatgcggggacaaccatgttgatgatcggtagctgtataggagcatctctcctcgctttgggaagtcgcttcagtaatcttggatggccactttcaacagtatacatgacccttgcggttgcattctccttctggggatatcggcaaataattgacgcatgcacctacaccagatacagcactattcgcagtctccttatagtcacgtggaataaggtcatagcggagacggtaggctatgcgaccatgttcttaatattcggttttctcgtagcgtactgcattatatccagcgattacatccacagtatttacaactttttttcaaagactccggcttgcactcagccagcgaca…
GLP15_4437	GL50803_16954	contig632	29774	33204	-1	Hypothetical protein	Two frame-shifts, coding sequence restored by sequencing	atgatgggagctttaaataaatataatatgaccacaaaggcatcgtggaggcaggagctttgcaacctgagccgatcagacagtccagaacccttctttcagcgtgcaaaggttattgtccacatcctacagacaaatcctgaggaacggcaacaagttttagacagcattatcttagagatggaggagggagtcttacttgcatgtgcaggatattcatctgtcttggggtatctgcatcgtcgtgtgggatacatgagcgagtacacagcggagaatattatttccacagtcatagcctattcagagaaaaacaagggctctggagatgagcaggcgcagattactgcgtgtgcttgctttatttctatcatgtctgctctcagttccgtaagtact…
GLP15_4652	GL50803_113873	contig696	84790	94355	1	Hypothetical protein	Indel in T-stretch, 8 called with 9 frame restored	atgagaaagatttggcgtggccatgagtacaagacaagccagctacaccctgtttctcgcattcagaactccttcctaactattatactgagtgccattcttaccatgcagcttctaacgtgtcttacaaacttaccctgctcagcttttcagatgaactttctcctcgcagccgatatcaataatccaatatcattcatatatgtgcagcggtgggatgtctatttagtcatagctcttattgtagccactcttggcaatatacttttggtatgctttttgatcttgctgttctataagagaaccaaccactcaattatttcaaacatccagtttttctttgcgtttgtttcttttccattaattatacccgtattcaacattttctatccatctttt…
GLP15_264	GL50803_9283	contig10	36348	43584	1	Hypothetical protein	Indel in A-stretch and T-stretch (6 and 5 called, 7 and 6 frame restored)	atggcacgattggctgtcataaattcacgattgtcccaagagtactcgcgctacgaggcattatggaaggaatatgaacgtgtgtcaacagaatttcataatgtagaactgggcttgcaatctggacctggtgacagtttcgatgagcgtcttcccgatctatactcagagttttcttcactaatctataagatagagcatatgcacaatcttttggagagactgatgacagaagtagaccgagaggaacgagagctggcggctcacgaggctcggctaaaggagtcaaagagagtaatagaagatcttgttacagcagaatcacattctcgtaaaggtaggaaagatttaactagtgtacctgagcatgacacagtggtgccgggaggcctttcactc…
GLP15_252	GL_UO_129	contig10	67587	73003	1	Hypothetical protein	Indel in T-stretch, 5 called with 6 frame restored (TRUNCATED)	atgaaggagccccctctcccgctggaggcattttttgatcctgggaaatctcttgtggtacggtttgtcagctttgagggtcaagagttcacatgtgagtttttaaggttaagctataatgcagatcaagttgatgacctgatttgctctgtcattcaccatatagcttcagtagctacaacagttgtatttcatatttatacctgggcattcacagtggataagttatcggatgcacgacagaccataatccggtgcttctccagcaatcaacccgctaatactcttactctgatcgagcatcttcttgcattggtttggcaggtatctgttgctgaccagggcggatttgatgaactgcacgatatgcttttagacctttctaaacagtactgttct…
GLP15_3644	GL50803_17543	contig404	62716	64544	-1	Zinc finger domain-containing protein	Indel in A-stretch, 7 called with 8 frame restored	atggccgaaatactgctttaccaagaggcagaggaatttgttcgaagtttgcaatcctttgatatatataacgtaggtagcaaagagtggcatgtccagcacacacgtcttgtcaagctgaacatgcaagcccatcagaatctgatgtttaatcgtgaggactatattactgatctcatgaatacgtatagaaaatgggacgtcatcatttgtgacctcatatgtatatacctgtttaagattcatgtctttccagcgattgttgcaaatttaaggcaacgacacaaggatgaacccattcgcccggacctcgagccttgtatggcacattttctatacgatattttattccatgaggttgtcctggcagagcttttggcatctacttgccttgataaa…
GLP15_4169	GL50803_6671	contig532	44748	46717	-1	Hypothetical protein	Indel in T-stretch, 6 called with 7 frame restored	atggcgttgacgtttaacgttaagctcttggactttcagcccgtatctgtttccggaagcttctcggtggcagatagcgggatgcagtttagttctacgaatgcttcagtaagccttaccatctcttggtcaataattaggtccatcgtgattggtgaaataggaaaacgagagcgcagcggcccattcctcgagctgtcgatttacataacggataatctgaggcagatgtatacgttttcagccatacctttgactgagaaagagagcctattgaatttgcttaggagccatcttggcgatagcttccccattcttgatcgtcgttatgtaactactggctggaactggggttccttagctgtttcgagcgcggccgttagtttcattcctagccct…
GLP15_2154	GL50803_137689	contig88	129794	152805	-1	Hypothetical protein	Indel in T-stretch, 5 called with 6 frame restored	ATGACTATTCGACCTGTTGCATTACAGCTCAGGATTCCTCGCTCTCTCCTTATGTTTAATCAGGAGTGCACCACAGAAGAAGAGCACTGGATCAATTTTTCGTGGATTCTTTCGCCACGGCTTCTTCAGAGCCCACATGTATCACGCCAGACCAGTCGTGCACCAAGTCGAGCGACGAGCAGGGCAATGTGTCGCAATTTGACAGAAAGAATTCTAAATACCGCCGGTCGCCCGGACGGTCTAAGAAACTATATTTGGGTCCAGCGAGATCCAGGCACGGTCTTTCAGGGCTCTCAACAGGAGAAGCTCTATCCAGCATTCATCAATTACTCTACTTTCTACCTTCTTCCTGTGTTTATTAAGACATTGAACATTCTAACCAATCTAGCCCATTGCACA…
GLP15_2146	GL50803_16460	contig88	168940	172502	-1	Kinase, NEK	Indel in A-stretch, 7 called with 8 frame restored	atggccacatccctggttctggagaagtacagattcggtgaatgcattagtaacggcttcaatggaaaggttcacaaagttttcgataagaccgacgacactctttacgcctgtcgaagcgtcagctatgaaaacatttcaagtaagctcattaagcaagcccgaaaggagtggcctctccttaagaaggtggaacacgcctctgtggcacagattatcgaggtgatagatgatgagcccgcgaagactgtccattacataatggaatattatccacatggagatttaggggcatatatacggaagcgggcacaagaacaggatcacgttcccgagcaactggtctggctcatcatgacacagctcatagaggggcttgcataccttcacaaccctcat…
GLP15_2136	GL_UO_590	contig88	184319	190086	1	Hypothetical protein	Indel in A-stretch, 5 called with 6 frame restored	atgttaggttgggcctttgagttgtcttccaatagctcaaatatgaacatgttcaatttcattgcgctgacgatatatcttcctatttttctgggttctaatgtcatgagtaacagagtagcttcttcgacatcaacctctagacaaggcagcggtggtagatttttttgcgtttgcccgctaaaggatctaatgatacagtccaagaaccatatctccccaatgacgggctctaaggagactttcttgcccgtgactaccgtggaccagacagtcggcccactcgtttcggaagataccctgccagtaccagatgcatcaggctcccaatacaagtcgtctaggactgccgaggaaaccacttctttaaccctagaggctgtttctgtctacactcaa…
GLP15_3158	GL50803_6530	contig342	12393	14488	1	Protein 21.1	Indel in A-stretch, 5 called with 6 frame restored	atgagtaaaaccgagctaatggtcgccgcgttcgaggggaaggaggccgatgtgcgtgcacttttacacctttatgcgggtctggccgatgccaacggtcagacagctatgatgttcgccgccagcgctgggcatcttgaatgtgtaagattgctggtagaaaaggaacagcgaatgcaggtgaacacaggggagactgcccttatgtttgctgcttacaacaaccaagaggctattgtatcctttctccttccatatgaaaagtgtatgcaggatgctggtggacagacagctctgatgagctcagtctataagcggagtattggctgctttcgactccttttagaagcagaggcaggaatgcaagggaaggatggtgcaactgctttgatgatagcg…
GLP15_4385	GL50803_16721	contig624	2212	4004	-1	High cysteine membrane protein Group 2	Indel in A-stretch, 5 called with 6 frame restored	atgagtaaaaccgagctaatggtcgccgcgttcgaggggaaggaggccgatgtgcgtgcacttttacacctttatgcgggtctggccgatgccaacggtcagacagctatgatgttcgccgccagcgctgggcatcttgaatgtgtaagattgctggtagaaaaggaacagcgaatgcaggtgaacacaggggagactgcccttatgtttgctgcttacaacaaccaagaggctattgtatcctttctccttccatatgaaaagtgtatgcaggatgctggtggacagacagctctgatgagctcagtctataagcggagtattggctgctttcgactccttttagaagcagaggcaggaatgcaagggaaggatggtgcaactgctttgatgatagcg…
GLP15_5084		contig788	211	2414	1	Kinase, NEK	Indel in A-stretch, 6 called with 7 frame restored	atgaggcaggtcgccgccgctctcgcctacctccacagcatcagtggagtggatgctgatggactcgtccaccgcgacctcaggcctgccaacgtcctcatcagcgcagatggtgagcacttcatcatcgccggccccggcctctgcagagacgccctgtggagtgagagcacctttgcgggtacagcagcatacatggcccccgaggcgctcctccgcagcgaggccagccccgcctccgacatgtggagcctcggggtcatcctctacgagcttgccactctcaggaggccggacttcctagaaggcaaggagccgagagaagtcttcgttgacggatggaggccggacctgagtgctgtcgctgacgacctcataaagggcattctggagaggata…
GLP15_1612	GL50803_17396	contig48	19798	22180	-1	Hypothetical protein	Low coverage region
GLP15_1627	GL50803_15485	contig48	44734	64967	-1	Hypothetical protein	Indel in A-stretch, 7 called with 8 frame restored	atgacccagccgcttcgtgtaccagcgatgctggggggcgtatcctttaaaaagagtgaacatgttaagccagaacataaagagccacataagggaccgagcaaaacggcctctagtgcaagcgggtccaccggtggcactgagttgccagcgcatgtccagccagtcggagagtgcagaccggactcgtcagcggctccaaagagtaatcccggcacacagtggagcgagagcaatgtcgtaactccctcgccacacgtctgctctatattcgcggcagacatggacaggctttgtgatggcctgccagtcctctaccgttacagcgtagacggcattctacctgcctatctctcttccatcagcccgcggacgaggcaggccattattcgagtgccg…
GLP15_3997	GL50803_17449	contig490	5594	6897	-1	RIO1-like protein	Indel in T-stretch, 5 called with 6 frame restored	atgagtcaattgcggaccgttacacactgtgttaaacatgtccgtaagtacgatgacaagagtgatagggctacgacaaatttagtccttgataatcgagtacgaaaactgattttcaggttgatcgaaaagggtgccttgctctctgttgattctgtcattaatacaggaaaagaagccaatgtgtttctttgcacctcagaagcaggcgatgtggcgttaaagatctattcaacatctatattaagttttagaaataggattgagtacgtagaaggtgaacacagatttgaaacggtcacgcgatctcagaagtctaattctaggcgtatggtgaaactttgggccgaaaaagaatttagaaatttaatccgggcccaacaactagggtctatttgc…
GLP15_65	GL_UO_679	contig4	10625	11613	-1	Hypothetical protein	Indel in A-stretch, 8 called with 9 frame restored	atgtctgatgatataaaaagtgtaacaagtgacttatcaactcgatccggctgtactagaatcaccaagcctcctaataatcccaatgaagagtctatttcgtctatctcaaaccttataattcaaaaaggacaccaccatccagatgtctacagcatcacatctacttcacaatcgcatacatgttctgattcacatacggataaaagccaaagtgagctgttttcaggatctgtatgcacacaagatcccatccaattatgtgcactaacatcgtcttcaagcccggacggtgatcatgctcaccagttgcatggtttctttactaacaaagataagacgcaagatgaggagccttctgactgctttgagttgcagagctcttcgttgtcctctgcc…
GLP15_2470	GL50803_3993	contig166	13595	15585	1	Polyadenylate-binding protein, putative	Indel in A-stretch, 6 called with 7 frame restored	atgtcccgtgtatttgtaaagaatctagctaagaaggccacggagtcagacatccagaaacactttcagagtattggacccataacagagattcgtctccttcttaaggaagatggaacatcgcggagagtggcgtatgtgggatttctcgatgaggcgtctgcaaacaaggccattgcaaaactaaatcattcatacattcgcacatcccgaataaccgtcgaaaaggccctttctcgcagtgctattgaggctgagcaaaaactcaaagaggaagatcgtgaaaggcgacatcaagagcgtctggctaaacatcagggtggagcgcgtgaacttatcgatcaaatgcggaaggaaggcggccagaagttacaagaatacatccagattgccggccaa…
GLP15_2921	GL50803_16835	contig293	500	3630	-1	CDC5-like protein	Indel in A-stretch, 6 called with 7 frame restored	atgtcccgtgtatttgtaaagaatctagctaagaaggccacggagtcagacatccagaaacactttcagagtattggacccataacagagattcgtctccttcttaaggaagatggaacatcgcggagagtggcgtatgtgggatttctcgatgaggcgtctgcaaacaaggccattgcaaaactaaatcattcatacattcgcacatcccgaataaccgtcgaaaaggccctttctcgcagtgctattgaggctgagcaaaaactcaaagaggaagatcgtgaaaggcgacatcaagagcgtctggctaaacatcagggtggagcgcgtgaacttatcgatcaaatgcggaaggaaggcggccagaagttacaagaatacatccagattgccggccaa…
GLP15_4368	GL50803_41451	contig610	14437	26189	-1	Hypothetical protein	Indel in T-stretch, 6 called with 7 frame restored	atgttggaggtcttcatctctgtttttgtcttccttcgacatcattccttcgacgctagccctgttgttttactaatgtccatcttttgggttgttgccggtactgtgttattgctgagtccgcaactgggttcaccttaccttctaagccattacatatatgacgttataatgtccatacttctaataaaagatgtttacttttttcctagcaaagtgagcttattattcttcctaattccccttttggatttacttccgtttctcacaataactctcatcaggttttttaccccacgtcctcctaacacttttatttacatattgtgttacttgacgcaaatctttatatttctgtggctggagggctgtgggccatatacgttttacaagctatcc…
GLP15_4510	GL50803_32778	contig664	3221	4521	-1	Protein 21.1	Frame-shifted, confirmed pseudogene
								48 open reading frames restored in silico
								6 open reading frames disrupted in regions where assembly is dubious
								5 open reading frames disrupted without any obvious signs of problems with sequence or assembly (pseudogenes)
