# Supplementary material for: Genome analysis and comparative genomics of a Giardia intestinalis assemblage E isolate
Source: BMC Genomics. 2010 Oct 7;11:543. doi: 10.1186/1471-2164-11-543 (PMC3091692; doi:10.1186/1471-2164-11-543)
Supplement: Additional file 3 — List of Giardia non-core and core genes. A list of non-core genes in the P15 genome and Giardia core genes. A few genes lack annotated orthologs due to an incomplete genome assembly. [file 1471-2164-11-543-S3.XLS]

## Sheet: Non-core genes
Product annotation	Length (bp)	P15
AAA-4 domain protein	1053	GLP15_2191
ABC transporter ABCA.1, putative	5940	GLP15_4647
ABC transporter ABCA.1, putative	4740	GLP15_203
ABC transporter, putative	4212	GLP15_3773
ABC-type transport system ATP-binding chain, putative	1557	GLP15_2696
Acetyltransferase	441	GLP15_874
Axoneme-associated protein GASP-180	4276	GLP15_5223
Beta tubulin	1344	GLP15_1773
Beta tubulin	1344	GLP15_1776
Cathepsin B precursor	294	GLP15_2500
CXC-rich protein	615	GLP15_4555
DNA polymerase type B, organellar and viral	3141	GLP15_2166
Dynein heavy chain	717	GLP15_1547
EGF-like high cysteine membrane protein	3951	GLP15_5137
F5/8 type C domain containing protein	435	GLP15_4930
GTP-binding protein	711	GLP15_2338
High cysteine membrane EGF-like protein	843	GLP15_232
High cysteine membrane EGF-like protein	5073	GLP15_982
High cysteine membrane EGF-like protein	2895	GLP15_4020
High cysteine membrane EGF-like protein	5025	GLP15_3448
High cysteine membrane EGF-like protein	4056	GLP15_3970
High cysteine membrane EGF-like protein	3966	GLP15_3043
High cysteine membrane protein Group 1	2046	GLP15_4746
High cysteine membrane protein Group 1	2043	GLP15_2479
High cysteine membrane protein Group 1	2040	GLP15_4646
High cysteine membrane protein Group 1	2022	GLP15_2343
High cysteine membrane protein Group 3	2511	GLP15_1174
High cysteine membrane protein Group 3	2502	GLP15_3839
High cysteine membrane protein Group 3	2169	GLP15_2880
High cysteine membrane protein Group 4	1185	GLP15_3128
High cysteine membrane protein Group 4	1314	GLP15_4013
High cysteine membrane protein Group 4	2490	GLP15_467
High cysteine membrane protein Group 4	2418	GLP15_2692
High cysteine membrane protein Group 4	2433	GLP15_276
High cysteine membrane protein Group 4	2484	GLP15_1244
High cysteine membrane protein Group 4	2475	GLP15_1173
High cysteine membrane protein Group 4	2484	GLP15_4645
High cysteine membrane protein Group 4	2502	GLP15_15
High cysteine membrane protein Group 5	2361	GLP15_4149
High cysteine membrane protein Group 6	1932	GLP15_1967
High cysteine membrane protein VSP-like	1848	GLP15_5238
High cysteine membrane VSP-like protein	2457	GLP15_1465
High cysteine membrane VSP-like protein	2424	GLP15_3653
High cysteine membrane VSP-like protein	2412	GLP15_1006
High cysteine membrane VSP-like protein	1383	GLP15_4090
High cysteine membrane VSP-like protein	2307	GLP15_801
High cysteine membrane VSP-like protein	3270	GLP15_1572
High cysteine membrane VSP-like protein	1839	GLP15_892
High cysteine membrane VSP-like protein	2412	GLP15_632
High cysteine membrane VSP-like protein	2472	GLP15_2822
High cysteine protein	1476	GLP15_2262
High cysteine protein	1617	GLP15_2953
High cysteine protein	2055	GLP15_849
Hypothetical protein	1059	GLP15_2179
Hypothetical protein	558	GLP15_2192
Hypothetical protein	483	GLP15_2650
Hypothetical protein	783	GLP15_622
Hypothetical protein	885	GLP15_3047
Hypothetical protein	1293	GLP15_820
Hypothetical protein	606	GLP15_2167
Hypothetical protein	672	GLP15_2101
Hypothetical protein	2163	GLP15_192
Hypothetical protein	1440	GLP15_2898
Hypothetical protein	1029	GLP15_4528
Hypothetical protein	780	GLP15_3398
Hypothetical protein	654	GLP15_5053
Hypothetical protein	399	GLP15_1677
Hypothetical protein	1401	GLP15_370
Hypothetical protein	645	GLP15_1665
Hypothetical protein	885	GLP15_2886
Hypothetical protein	573	GLP15_2691
Hypothetical protein	669	GLP15_4178
Hypothetical protein	915	GLP15_4285
Hypothetical protein	570	GLP15_2613
Hypothetical protein	669	GLP15_3529
Hypothetical protein	1512	GLP15_2725
Hypothetical protein	762	GLP15_1876
Hypothetical protein	561	GLP15_3988
Hypothetical protein	957	GLP15_3619
Hypothetical protein	987	GLP15_4805
Hypothetical protein	897	GLP15_4155
Hypothetical protein	1056	GLP15_2171
Hypothetical protein	1110	GLP15_2340
Hypothetical protein	1269	GLP15_1463
Hypothetical protein	687	GLP15_1889
Hypothetical protein	546	GLP15_3730
Hypothetical protein	549	GLP15_2342
Hypothetical protein	1269	GLP15_1893
Hypothetical protein	900	GLP15_2742
Hypothetical protein	759	GLP15_4083
Hypothetical protein	456	GLP15_2180
Hypothetical protein	1257	GLP15_2178
Hypothetical protein	1242	GLP15_3616
Hypothetical protein	651	GLP15_3399
Hypothetical protein	1314	GLP15_3373
Hypothetical protein	1974	GLP15_2820
Hypothetical protein	1311	GLP15_4797
Hypothetical protein	642	GLP15_3432
Hypothetical protein	504	GLP15_291
Hypothetical protein	264	GLP15_3032
Hypothetical protein	792	GLP15_2264
Hypothetical protein	2304	GLP15_4562
Hypothetical protein	978	GLP15_2173
Hypothetical protein	615	GLP15_4154
Hypothetical protein	492	GLP15_3604
Hypothetical protein	1269	GLP15_2341
Hypothetical protein	4854	GLP15_2219
Hypothetical protein	1857	GLP15_4176
Hypothetical protein	825	GLP15_3042
Hypothetical protein	1443	GLP15_2936
Hypothetical protein	840	GLP15_2172
Hypothetical protein	864	GLP15_4274
Hypothetical protein	399	GLP15_3809
Hypothetical protein	246	GLP15_4177
Hypothetical protein	891	GLP15_2480
Hypothetical protein	936	GLP15_2887
Hypothetical protein	732	GLP15_2339
Hypothetical protein	1218	GLP15_1877
Hypothetical protein	1182	GLP15_2952
Hypothetical protein	738	GLP15_174
Hypothetical protein	630	GLP15_167
Hypothetical protein	486	GLP15_4554
Hypothetical protein	276	GLP15_4783
Hypothetical protein	705	GLP15_1962
Hypothetical protein	1845	GLP15_2177
Hypothetical protein	1452	GLP15_4870
Hypothetical protein	1014	GLP15_4997
Hypothetical protein	1698	GLP15_3402
Hypothetical protein	678	GLP15_2612
Hypothetical protein	867	GLP15_3374
Hypothetical protein	1053	GLP15_2888
Hypothetical protein	1473	GLP15_2260
Hypothetical protein	1164	GLP15_5065
Hypothetical protein	1053	GLP15_2463
Hypothetical protein	2097	GLP15_4514
Hypothetical protein	1737	GLP15_923
Hypothetical protein	552	GLP15_4892
Hypothetical protein	738	GLP15_3287
Hypothetical protein	627	GLP15_2819
Hypothetical protein	546	GLP15_2690
Hypothetical protein	711	GLP15_967
Hypothetical protein	768	GLP15_2100
Hypothetical protein	732	GLP15_2787
Hypothetical protein	597	GLP15_2821
Hypothetical protein	600	GLP15_4175
Hypothetical protein	399	GLP15_633
Hypothetical protein	1314	GLP15_1536
Hypothetical protein	759	GLP15_906
Hypothetical protein	2193	GLP15_4363
Hypothetical protein	399	GLP15_3900
Hypothetical protein	310	GLP15_759
Hypothetical protein	1512	GLP15_3045
Hypothetical protein	1509	GLP15_5002
Hypothetical protein	813	GLP15_4275
Hypothetical protein	699	GLP15_1966
Hypothetical protein	1095	GLP15_4704
Hypothetical protein	546	GLP15_4513
Hypothetical protein	1344	GLP15_4374
Hypothetical protein	488	GLP15_3331
Hypothetical protein	975	GLP15_5112
Hypothetical protein	1269	GLP15_1675
Hypothetical protein	1227	GLP15_803
Hypothetical protein	1533	GLP15_4100
Hypothetical protein	612	GLP15_5064
Hypothetical protein	1128	GLP15_918
Hypothetical protein	678	GLP15_4286
Hypothetical protein	939	GLP15_2935
Hypothetical protein	4368	GLP15_2168
Hypothetical protein	873	GLP15_4515
Hypothetical protein	528	GLP15_3286
Hypothetical protein	1317	GLP15_2176
Hypothetical protein	303	GLP15_1621
Hypothetical protein	1185	GLP15_2740
Hypothetical protein	633	GLP15_2170
Hypothetical protein	768	GLP15_1891
Hypothetical protein	1272	GLP15_4869
Hypothetical protein	165	GLP15_67
Hypothetical protein	831	GLP15_2920
Hypothetical protein	573	GLP15_1502
Hypothetical protein	690	GLP15_1245
Hypothetical protein	2061	GLP15_3774
Hypothetical protein	609	GLP15_4553
Hypothetical protein	972	GLP15_3430
Hypothetical protein	750	GLP15_2838
Hypothetical protein	2514	GLP15_3371
Hypothetical protein	267	GLP15_2134
Hypothetical protein	1011	GLP15_2818
Hypothetical protein	246	GLP15_1449
Hypothetical protein	774	GLP15_5066
Hypothetical protein	432	GLP15_3652
Hypothetical protein	450	GLP15_4924
Hypothetical protein	447	GLP15_5054
Hypothetical protein	2025	GLP15_2174
Hypothetical protein	1512	GLP15_712
Hypothetical protein	1086	GLP15_4239
Hypothetical protein	1350	GLP15_4055
Hypothetical protein	825	GLP15_907
Hypothetical protein	1515	GLP15_2478
Hypothetical protein	744	GLP15_3882
Hypothetical protein	435	GLP15_965
Hypothetical protein	729	GLP15_3884
Hypothetical protein	465	GLP15_4371
Hypothetical protein	1185	GLP15_1606
Hypothetical protein	1011	GLP15_2175
Hypothetical protein	735	GLP15_1674
Hypothetical protein	582	GLP15_3760
Hypothetical protein	117	GLP15_3876
Hypothetical protein	711	GLP15_1464
Hypothetical protein	738	GLP15_2169
Hypothetical protein	996	GLP15_2918
Hypothetical protein	1143	GLP15_2938
Hypothetical protein	474	GLP15_4996
Hypothetical protein	1884	GLP15_2694
Kinase, NEK	2052	GLP15_3431
Kinase, NEK	2214	GLP15_2476
Kinase, NEK	4482	GLP15_4724
Kinase, NEK	2733	GLP15_2639
Kinase, NEK	2040	GLP15_802
Kinase, NEK	1461	GLP15_3179
Kinase, NEK	2481	GLP15_1367
Kinase, NEK	2142	GLP15_3285
Kinase, NEK	1707	GLP15_3243
Kinase, NEK	2204	GLP15_5084
Kinase, NEK	2097	GLP15_2220
Kinase, NEK	487	GLP15_3429
Kinase, NEK	2139	GLP15_5001
Kinase, NEK	1482	GLP15_2741
Kinase, NEK	1947	GLP15_3177
Kinase, NEK	2583	GLP15_250
Kinase, NEK	2160	GLP15_1607
Kinase, NEK	1998	GLP15_2614
Kinase, NEK	2457	GLP15_1214
Kinase, NEK	2310	GLP15_3881
Kinase, NEK	1701	GLP15_3606
Kinase, NEK	2046	GLP15_4054
Kinase, NEK	3072	GLP15_2451
Kinase, NEK	2664	GLP15_2940
Kinase, NEK	1074	GLP15_740
Kinase, NEK	6828	GLP15_1450
Kinase, NEK	1644	GLP15_310
Kinase, NEK	3474	GLP15_3401
Kinase, NEK	2457	GLP15_4747
Kinase, NEK	1269	GLP15_1968
Kinase, NEK	792	GLP15_2919
Kinase, NEK	3591	GLP15_1468
Kinase, NEK	2058	GLP15_369
Kinase, NEK	906	GLP15_3677
Kinase, NEK	3111	GLP15_4364
Kinase, NEK	981	GLP15_1501
Kinase, NEK	1248	GLP15_890
Kinase, Wee	1293	GLP15_5244
NADPH oxidoreductase, putative	495	GLP15_1630
NEK, Kinase	2139	GLP15_231
NEK, Kinase	2226	GLP15_3883
NEK, Kinase	3438	GLP15_3502
NEK, Kinase	1095	GLP15_2269
NEK, Kinase	990	GLP15_3531
NEK, Kinase	2010	GLP15_2270
Proprotein convertase subtilisin/kexin type 5 precursor	2415	GLP15_3044
Protein 21.1	699	GLP15_5000
Protein 21.1	1044	GLP15_4470
Protein 21.1	1061	GLP15_4173
Protein 21.1	900	GLP15_94
Protein 21.1	1029	GLP15_3705
Protein 21.1	1767	GLP15_4084
Protein 21.1	2166	GLP15_2710
Protein 21.1	636	GLP15_4241
Protein 21.1	1713	GLP15_3986
Protein 21.1	510	GLP15_3178
Protein 21.1	1683	GLP15_4294
Protein 21.1	2520	GLP15_346
Protein 21.1	1014	GLP15_1890
Protein 21.1	861	GLP15_20
Protein 21.1	672	GLP15_3530
Protein 21.1	729	GLP15_3180
Protein 21.1	1833	GLP15_1969
Protein 21.1	1017	GLP15_3879
Protein 21.1	666	GLP15_2221
Protein 21.1	1944	GLP15_95
Protein 21.1	1665	GLP15_125
Protein 21.1	1383	GLP15_1673
Protein 21.1	2298	GLP15_4037
Protein 21.1	630	GLP15_2217
Protein 21.1	3240	GLP15_2744
Protein 21.1	822	GLP15_3759
Reverse transcriptase	1227	GLP15_1700
Reverse transcriptase	1974	GLP15_3880
Reverse transcriptase	1428	GLP15_4894
Reverse transcriptase, putative	1278	GLP15_1892
Reverse transcriptase, putative	2445	GLP15_3971
Reverse transcriptase, putative	1269	GLP15_3878
Reverse transcriptase, putative	1692	GLP15_5052
Reverse transcriptase, putative	1209	GLP15_3826
Reverse transcriptase, putative	3483	GLP15_3651
Reverse transcriptase, putative	1242	GLP15_2889
Reverse transcriptase-like protein	1449	GLP15_1965
Reverse transcriptase/endonuclease	597	GLP15_1964
Reverse transcriptase/endonuclease	3483	GLP15_2930
Reverse transcriptase/endonuclease	3483	GLP15_2929
Reverse transcriptase/endonuclease, putative	927	GLP15_292
Reverse transcriptase/endonuclease, putative	3462	GLP15_4127
Reverse transcriptase/endonuclease, putative	1164	GLP15_4088
Reverse transcriptase/endonuclease, putative	2445	GLP15_4527
Reverse transcriptase/endonuclease, putative	2328	GLP15_4293
Reverse transcriptase/endonuclease, putative	549	GLP15_1676
Reverse transcriptase/endonuclease, putative	912	GLP15_3729
Reverse transcriptase/endonuclease, putative	3339	GLP15_4238
Reverse transcriptase/endonuclease, putative	624	GLP15_4366
Reverse transcriptase/endonuclease, putative	1122	GLP15_5232
Reverse transcriptase/endonuclease, putative	1122	GLP15_2743
Ser/Thr protein kinase	900	GLP15_3605
Spindle pole protein, putative	956	GLP15_4126
Spindle pole protein, putative	1851	GLP15_4089
Spindle pole protein, putative	3381	GLP15_3596
TBCC domain containing 1	828	GLP15_1678
Tubulin binding cofactor C	405	GLP15_525
Variant-specific surface protein VSP4A1 precursor	432	GLP15_2414
VSP	1719	GLP15_2939
VSP	2358	GLP15_2468
VSP	1245	GLP15_4806
VSP	1917	GLP15_46
VSP	2217	GLP15_1495
VSP	2055	GLP15_2502
VSP	2025	GLP15_1587
VSP	2964	GLP15_2095
VSP	840	GLP15_941
VSP	2316	GLP15_228
VSP	2049	GLP15_625
VSP	1875	GLP15_579
VSP	2160	GLP15_4287
VSP	1287	GLP15_262
VSP	1911	GLP15_2823
VSP	2132	GLP15_1778
VSP	1752	GLP15_1448
VSP	1926	GLP15_4916
VSP	1899	GLP15_4240
VSP	2166	GLP15_741
VSP	3228	GLP15_3041
VSP	1230	GLP15_4622
VSP	2160	GLP15_681
VSP	1311	GLP15_4999
VSP	2037	GLP15_406
VSP	768	GLP15_5169
VSP	1851	GLP15_3053
VSP	2253	GLP15_1430
VSP	1953	GLP15_891
VSP	2139	GLP15_14
VSP	2238	GLP15_2640
VSP	2511	GLP15_3400
VSP	1872	GLP15_2271
VSP	2034	GLP15_1350
VSP	864	GLP15_2003
VSP	2184	GLP15_1087
VSP	585	GLP15_4467
VSP	2145	GLP15_1198
VSP	1983	GLP15_468
VSP	1794	GLP15_2615
VSP	2100	GLP15_2881
VSP	2043	GLP15_2590
VSP	2337	GLP15_2294
VSP	1485	GLP15_1963
VSP	1758	GLP15_4288
VSP	2001	GLP15_233
VSP	1275	GLP15_4749
VSP	2055	GLP15_1243
VSP	1845	GLP15_3127
VSP	1226	GLP15_1815
VSP	708	GLP15_2589
VSP	2028	GLP15_2638
VSP	1437	GLP15_3963
VSP	597	GLP15_2254
VSP	1649	GLP15_4081
VSP	1164	GLP15_1701
VSP	3222	GLP15_850
VSP	2076	GLP15_1631
VSP	1257	GLP15_4745
VSP	2273	GLP15_1066
VSP	1683	GLP15_19
VSP	2070	GLP15_4417
VSP	2037	GLP15_819
VSP	768	GLP15_4468
VSP	1800	GLP15_3728
VSP	2301	GLP15_2193
VSP	1791	GLP15_1898
VSP	597	GLP15_2738
VSP	2169	GLP15_1451
VSP	1443	GLP15_1312
VSP	1488	GLP15_1888
VSP	1381	GLP15_4526
VSP	2223	GLP15_2216
VSP	1593	GLP15_3899
VSP	2490	GLP15_2705
VSP	2568	GLP15_920
VSP	2916	GLP15_3077
VSP	1503	GLP15_16
VSP	1467	GLP15_3449
VSP	2052	GLP15_2481
VSP	1977	GLP15_5122
VSP	2253	GLP15_4550
VSP	1977	GLP15_60
VSP	1512	GLP15_5085
VSP	1770	GLP15_2437
VSP	1749	GLP15_2273
VSP	1032	GLP15_1878
VSP	1428	GLP15_800
VSP	132	GLP15_3678
VSP	1380	GLP15_2693
VSP	2052	GLP15_1128
VSP	1404	GLP15_4604
VSP	1902	GLP15_2344
VSP	2220	GLP15_4684
VSP	1758	GLP15_3810
VSP	1965	GLP15_4648
VSP	2298	GLP15_2706
VSP	1164	GLP15_966
VSP	1182	GLP15_290
VSP	2073	GLP15_2879
VSP	1773	GLP15_4529
VSP	1275	GLP15_33
VSP	711	GLP15_658
VSP	1398	GLP15_4512
VSP	1911	GLP15_550
VSP	2235	GLP15_1740
VSP	663	GLP15_2261
VSP	1641	GLP15_3799
VSP	1965	GLP15_2
VSP AS8	1908	GLP15_1573
VSP S8	1611	GLP15_4893
VSP S8	1878	GLP15_3207
VSP S8	1878	GLP15_3046
VSP with INR	2070	GLP15_3501
VSP with INR	1260	GLP15_4644
VSP with INR	1545	GLP15_3812
VSP with INR	1620	GLP15_1036
VSP with INR	1092	GLP15_4087
VSP with INR	2145	GLP15_3617
VSP with INR	2589	GLP15_1466
VSP with INR	1260	GLP15_2464
VSP with INR	2100	GLP15_3727
VSP with INR	1740	GLP15_4314
VSP with INR	1743	GLP15_1719
VSP with INR	1281	GLP15_4471
VSP with INR	1596	GLP15_4733
VSP with INR	1233	GLP15_3145
VSP with INR	1515	GLP15_4661
VSP-like protein	1572	GLP15_567
VSP-like protein	1761	GLP15_2477
VSP-like protein	672	GLP15_4469

## Sheet: Core genes
* = The gene is present but not annotated
Product annotation	Length (bp)	P15	GS	WB
1,4-alpha-glucan branching enzyme	2352	GLP15_3190	GL50581_275	GL50803_15823
14-3-3 protein	747	GLP15_1412	GL50581_2925	GL50803_6430
2,3-bisphosphoglycerate-independent phosphoglycerate mutase	1770	GLP15_1426	GL50581_945	GL50803_8822
20S proteasome alpha subunit 1	744	GLP15_4952	GL50581_1555	GL50803_16924
20S proteasome alpha subunit 2	753	GLP15_539	GL50581_2225	GL50803_11434
20S proteasome alpha subunit 3	735	GLP15_4625	GL50581_2414	GL50803_14497
20S proteasome alpha subunit 4	645	GLP15_4755	GL50581_2467	GL50803_15099
20S proteasome alpha subunit 5	738	GLP15_1611	GL50581_1859	GL50803_2980
20S proteasome alpha subunit 6	768	GLP15_254	GL50581_969	GL50803_7962
20S proteasome alpha subunit 7	879	GLP15_1656	GL50581_4001	GL50803_11486
26S protease regulatory subunit 6A	1506	GLP15_3058	GL50581_2552	GL50803_4365
26S protease regulatory subunit 6B	1173	GLP15_3492	GL50581_3813	GL50803_7950
26S protease regulatory subunit 7	1533	GLP15_2199	GL50581_872	GL50803_86683
26S protease regulatory subunit 7	1206	GLP15_1188	GL50581_3669	GL50803_21331
26S protease regulatory subunit 8	1206	GLP15_1409	GL50581_2929	GL50803_17106
26S proteasome ATPase subunit S4, putative	1344	GLP15_1119	GL50581_4529	GL50803_113554
26S proteasome non-ATPase regulatory subunit 2	3699	GLP15_3196	GL50581_281	GL50803_33166
26S proteasome non-ATPase regulatory subunit 6	1227	GLP15_2774	GL50581_2188	GL50803_4331
26S proteasome non-ATPase regulatory subunit 7	861	GLP15_3752	GL50581_530	GL50803_7896
26S proteasome regulatory subunit, putative	4020	GLP15_410	GL50581_709	GL50803_91643
2Fe-2S ferredoxin	402	GLP15_2567	GL50581_3971	GL50803_27266
3' exoribonuclease, putative	786	GLP15_4125	GL50581_1268	GL50803_1890
3-hydroxy-3-methylglutaryl-coenzyme A reductase	2202	GLP15_3363	GL50581_2079	GL50803_7573
4-alpha-glucanotransferase	3648	GLP15_1261	GL50581_2148	GL50803_8978
4-alpha-glucanotransferase, amylo-alpha-1,6-glucosidase	5196	GLP15_4946	GL50581_1561	GL50803_10885
4-methyl-5-thiazole monophosphate biosynthesis enzyme	561	GLP15_3249	GL50581_203	GL50803_9088
5' nucleotidase family protein	1806	GLP15_4987	GL50581_3713	GL50803_92645
5' nucleotidase family protein	1905	GLP15_2141	GL50581_3727	GL50803_17205
5' nucleotidase family protein	1800	GLP15_3850	GL50581_1167	GL50803_3983
5'-3' deoxyribonucleotidase, putative	651	GLP15_2995	GL50581_3889	GL50803_678
5'-3' exoribonuclease 2	5871	GLP15_4406	GL50581_1921	GL50803_113365
5'-3' exoribonuclease 2	2709	GLP15_4059	GL50581_2730	GL50803_24133
5'-AMP-activated protein kinase, beta-1 subunit	738	GLP15_2586	GL50581_3991	GL50803_101919
5'-AMP-activated protein kinase, gamma-1 subunit	1065	GLP15_2035	GL50581_4069	GL50803_3414
5'-methylthioadenosine nucleosidase, S-adenosylhomocysteine nucleosidase	798	GLP15_3270	GL50581_587	GL50803_20195
5'-methylthioadenosine nucleosidase, S-adenosylhomocysteine nucleosidase	885	GLP15_2403	GL50581_123	GL50803_4059
6-phosphogluconate dehydrogenase, decarboxylating	1416	GLP15_1044	GL50581_4317	GL50803_14759
A-type flavoprotein lateral transfer candidate	1245	GLP15_4022	GL50581_1626	GL50803_10358
AAA family ATPase	2613	GLP15_1480	GL50581_3697	GL50803_16867
AAA-type ATPase	2265	GLP15_2631	GL50581_1602	GL50803_16065
ABC transporter	2712	GLP15_1602	GL50581_2582	GL50803_9133
ABC transporter	2475	GLP15_2601	GL50581_737	GL50803_42048
ABC transporter ABCA.1, putative	5940	GLP15_2967	*	GL50803_137726
ABC transporter family protein	3342	GLP15_2358	GL50581_2323	GL50803_3470
ABC transporter family protein	2826	GLP15_376	GL50581_2316	GL50803_92223
ABC transporter family protein	2874	GLP15_5171	GL50581_2283	GL50803_87446
ABC transporter family protein	2580	GLP15_148	GL50581_826	GL50803_16605
ABC transporter family protein	534	GLP15_165	GL50581_842	GL50803_12820
ABC transporter family protein	3258	GLP15_2369	GL50581_2335	GL50803_16575
ABC transporter family protein	6765	GLP15_453	GL50581_453	GL50803_16592
ABC transporter, ATP-binding protein	5937	GLP15_1309	GL50581_4562	GL50803_21411
ABC transporter, ATP-binding protein	6543	GLP15_1178	GL50581_1742	GL50803_21327
ABC transporter, ATP-binding protein	2346	GLP15_4621	GL50581_2438	GL50803_9741
ABC transporter, ATP-binding protein	2457	GLP15_5145	GL50581_3481	GL50803_17165
ABC transporter, ATP-binding protein, putative	6216	GLP15_4649	GL50581_1757	GL50803_113876
Acetyl-CoA acetyltransferase	1236	GLP15_1917	GL50581_437	GL50803_3287
Acetyl-CoA carboxylase/pyruvate carboxylase fusion protein, putative	4017	GLP15_184	GL50581_1829	GL50803_113021
Acetyl-CoA synthetase	2148	GLP15_4939	GL50581_1568	GL50803_13608
Acetyltransferase, putative	552	GLP15_5128	GL50581_2875	GL50803_13787
Acid phosphatase surE	1176	GLP15_201	GL50581_3096	GL50803_8716
Acid phosphatase, putative	6552	GLP15_2917	GL50581_121	GL50803_103074
Acid sphingomyelinase-like phosphodiesterase 3b precursor	1260	GLP15_757	GL50581_4397	GL50803_16737
Acid sphingomyelinase-like phosphodiesterase 3b precursor	1320	GLP15_809	GL50581_370	GL50803_8360
Acidic ribosomal protein P0	756	GLP15_3075	GL50581_551	GL50803_13412
Acidic ribosomal protein P0	981	GLP15_3595	GL50581_1271	GL50803_17054
Actin	1404	GLP15_3907	GL50581_3625	GL50803_15113
Actin related protein	2613	GLP15_2080	GL50581_4118	GL50803_11039
Actin related protein	1128	GLP15_3671	GL50581_16	GL50803_40817
Actin related protein	1035	GLP15_2492	GL50581_901	GL50803_16172
Actin related protein	2907	GLP15_3014	GL50581_3124	GL50803_8726
Activator of Hsp90 ATPase	471	GLP15_885	GL50581_1316	GL50803_10423
Acyl-CoA synthetase	2718	GLP15_2871	GL50581_2507	GL50803_16667
Acyl-CoA synthetase	2709	GLP15_3894	*	GL50803_86511
Adaptor protein complex large chain subunit BetaA	2019	GLP15_3295	GL50581_4381	GL50803_15339
Adenine phosphoribosyltransferase	543	GLP15_3610	GL50581_2965	GL50803_112885
Adenylate cyclase	1929	GLP15_3674	GL50581_13	GL50803_14367
Adenylate kinase	573	GLP15_2534	GL50581_3933	GL50803_90402
Adenylate kinase	762	GLP15_2957	GL50581_3791	GL50803_7009
Adenylate kinase	858	GLP15_2807	GL50581_2190	GL50803_28234
Adenylate kinase	582	GLP15_705	GL50581_386	GL50803_4849
ADP-ribosylation factor	576	GLP15_5074	GL50581_1483	GL50803_7789
Alanine aminotransferase, putative	1566	GLP15_3991	GL50581_2957	GL50803_12150
Alanine aminotransferase, putative	1440	GLP15_43	GL50581_499	GL50803_16363
Alanyl dipeptidyl peptidase	2139	GLP15_2301	GL50581_1499	GL50803_15574
Alanyl dipeptidyl peptidase	2247	GLP15_8	GL50581_2060	GL50803_6148
Alanyl-tRNA synthetase	2910	GLP15_1039	GL50581_4312	GL50803_96460
Alcohol dehydrogenase	2667	GLP15_4141	*	GL50803_93358
Alcohol dehydrogenase 3 lateral transfer candidate	1227	GLP15_4291	GL50581_2728	GL50803_3861
Alcohol dehydrogenase lateral transfer candidate	1224	GLP15_2750	GL50581_1580	GL50803_3593
Alcohol dehydrogenase lateral transfer candidate	1221	GLP15_696	GL50581_396	GL50803_13350
Aldose reductase	942	GLP15_1649	GL50581_4007	GL50803_7260
Aldose reductase	912	GLP15_3959	GL50581_954	GL50803_9008
Alpha adaptin	2352	GLP15_379	GL50581_3397	GL50803_17304
Alpha mitochondrial protein peptidase like protein	1218	GLP15_1958	GL50581_2609	GL50803_9478
Alpha-1 giardin	888	GLP15_1720	*	GL50803_11654
Alpha-10 giardin	987	GLP15_4764	GL50581_2475	GL50803_5649
Alpha-11 giardin	924	GLP15_4762	GL50581_2473	GL50803_17153
Alpha-12 giardin	972	GLP15_1363	GL50581_1864	GL50803_10073
Alpha-13 giardin	1038	GLP15_1737	GL50581_2197	GL50803_1076
Alpha-14 giardin	1014	GLP15_1819	GL50581_4146	GL50803_15097
Alpha-15 giardin	912	GLP15_4763	GL50581_2474	GL50803_13996
Alpha-16 giardin	1098	GLP15_4752	GL50581_2464	GL50803_10036
Alpha-17 giardin	933	GLP15_4751	GL50581_2463	GL50803_15101
Alpha-18 giardin	861	GLP15_4750	GL50581_2462	GL50803_10038
Alpha-19 giardin	1317	GLP15_281	GL50581_1059	GL50803_4026
Alpha-2 giardin	891	GLP15_898	GL50581_1672	GL50803_7796
Alpha-3 giardin	891	GLP15_3639	GL50581_4264	GL50803_11683
Alpha-4 giardin	891	GLP15_901	GL50581_1669	GL50803_7799
Alpha-5 giardin	909	GLP15_899	GL50581_1671	GL50803_7797
Alpha-6 giardin	894	GLP15_900	GL50581_1670	GL50803_14551
Alpha-7.1 giardin	888	GLP15_4284	*	GL50803_103373
Alpha-7.2 giardin	1167	GLP15_2611	*	GL50803_114119
Alpha-7.3 giardin	888	GLP15_1354	*	GL50803_114787
Alpha-8 giardin	936	GLP15_1723	GL50581_2211	GL50803_11649
Alpha-9 giardin	906	GLP15_1736	GL50581_2198	GL50803_103437
Alpha-snap	879	GLP15_2790	GL50581_354	GL50803_16521
Alpha-snap	885	GLP15_2925	GL50581_722	GL50803_10856
Alpha-SNAP, putative	897	GLP15_1362	GL50581_1865	GL50803_17224
Alpha-tubulin	1365	GLP15_2255,GLP15_2934	GL50581_1380	GL50803_103676
Alpha-tubulin	1365	GLP15_4960	*	GL50803_112079
Amino acid permease, putative	1932	GLP15_4303	GL50581_1008	GL50803_16433
Amino acid transporter family	1956	GLP15_1402	GL50581_2935	GL50803_102051
Amino acid transporter family	2124	GLP15_750	*	GL50803_91712
Amino acid transporter family	1674	GLP15_428	GL50581_3582	GL50803_7909
Amino acid transporter family	1548	GLP15_1770	GL50581_703	GL50803_16283
Amino acid transporter family	1851	GLP15_3611	GL50581_2964	GL50803_6000
Amino acid transporter family	2367	GLP15_4251	GL50581_2015	GL50803_8523
Amino acid transporter system N2, putative	1290	GLP15_3240	GL50581_4430	GL50803_14168
Amino acid transporter system N2, putative	1320	GLP15_3829	GL50581_2596	GL50803_17214
Amino acid transporter system N2, putative	1680	GLP15_4517	*	GL50803_95904
Amino acid transporter, putative	1770	GLP15_3104	GL50581_3507	GL50803_11299
Aminoacyl-histidine dipeptidase	1575	GLP15_1774	GL50581_2286	GL50803_15832
Aminoacyl-histidine dipeptidase	1521	GLP15_2431	GL50581_3080	GL50803_8407
AMMECR1-domain containing protein	594	GLP15_2619	GL50581_2606	GL50803_9349
Angio-associated migratory cell protein	1341	GLP15_2810	GL50581_2193	GL50803_7533
Ankyrin 1	1281	GLP15_826	GL50581_3823	GL50803_17015
Ankyrin repeat protein	1869	GLP15_385,GLP15_4868	*	GL50803_9605
Ankyrin repeat protein	4503	GLP15_3038	GL50581_1873	GL50803_16914
APC11, cyclin metabolism	252	GLP15_4419	GL50581_2082	GL50803_8432
ARF GAP	492	GLP15_169	GL50581_3012	GL50803_22454
ARF GAP	1197	GLP15_22	GL50581_2752	GL50803_2834
ARF GAP	945	GLP15_2684	GL50581_1785	GL50803_17561
ARF2	507	GLP15_1752	GL50581_684	GL50803_7562
ARF3	564	GLP15_5178	GL50581_2277	GL50803_13930
Arginine deiminase	1743	GLP15_4932	GL50581_1575	GL50803_112103
Arginyl-tRNA synthetase	1866	GLP15_1329	GL50581_3753	GL50803_10521
ARID1 protein	1410	GLP15_4122	GL50581_4277	GL50803_17540
ARID2 protein	810	GLP15_123	GL50581_2699	GL50803_8102
ARL protein, putative	732	GLP15_2397	GL50581_129	GL50803_13523
ARL1	540	GLP15_1895	GL50581_1298	GL50803_13478
ARL2	594	GLP15_2562	GL50581_3966	GL50803_4192
Arsenical pump-driving ATPase	1065	GLP15_3494	GL50581_3815	GL50803_7953
Asparagine synthase, putative	1317	GLP15_946	GL50581_2886	GL50803_3372
Asparaginyl-tRNA synthetase	1647	GLP15_1862	GL50581_1959	GL50803_14375
Aspartate aminotransferase, cytoplasmic	1284	GLP15_2904	GL50581_2893	GL50803_91056
Aspartyl-tRNA synthetase	1656	GLP15_4957	GL50581_1550	GL50803_10870
AstB/chuR-related protein	1122	GLP15_3580	GL50581_358	GL50803_16519
ATP binding protein associated with cell differentiation, putative	555	GLP15_3181	GL50581_265	GL50803_12807
ATP-binding cassette protein 5	3198	GLP15_3377	GL50581_3399	GL50803_8227
ATP-binding protein	1110	GLP15_4674	GL50581_3229	GL50803_15164
ATP-binding protein	804	GLP15_4244	GL50581_2022	GL50803_8513
ATP-binding protein	753	GLP15_4928	GL50581_762	GL50803_14109
ATP-dependent Clp protease ATP-binding subunit ClpB	285	GLP15_560	GL50581_1880	GL50803_2556
ATP-dependent DNA helicase recQ	2553	GLP15_983,GLP15_4028	GL50581_1631	GL50803_17438
ATP-dependent RNA helicase	1665	GLP15_4038	GL50581_2969	GL50803_14451
ATP-dependent RNA helicase	2274	GLP15_1771	GL50581_704	GL50803_14098
ATP-dependent RNA helicase	1899	GLP15_3577	GL50581_4179	GL50803_16042
ATP-dependent RNA helicase	1683	GLP15_4825	GL50581_2650	GL50803_95898
ATP-dependent RNA helicase	1611	GLP15_4808	GL50581_1247	GL50803_17239
ATP-dependent RNA helicase	1851	GLP15_2453	GL50581_1410	GL50803_96537
ATP-dependent RNA helicase	1878	GLP15_4026	GL50581_1629	GL50803_13791
ATP-dependent RNA helicase	2271	GLP15_4588	GL50581_4481	GL50803_13220
ATP-dependent RNA helicase	2703	GLP15_2360	GL50581_2326	GL50803_90950
ATP-dependent RNA helicase	1353	GLP15_4112	GL50581_1448	GL50803_9119
ATP-dependent RNA helicase	2193	GLP15_49	GL50581_3020	GL50803_15555
ATP-dependent RNA helicase A	3750	GLP15_530	GL50581_2234	GL50803_92739
ATP-dependent RNA helicase DHR1, putative	4437	GLP15_4862	*	GL50803_17387
ATP-dependent RNA helicase HAS1, putative	1644	GLP15_3600	GL50581_964	GL50803_16887
ATP-dependent RNA helicase p47, putative	1422	GLP15_3911	GL50581_3621	GL50803_16376
ATP-dependent RNA helicase p54, putative	1293	GLP15_171	GL50581_3010	GL50803_2098
ATP-dependent RNA helicase-like protein	1971	GLP15_2383	GL50581_3100	GL50803_15048
ATP/GTP binding protein, putative	1362	GLP15_4639	GL50581_2400	GL50803_10370
ATPase of the PP-loop superfamily implicated in cell cycle control, putative	1056	GLP15_548	GL50581_2215	GL50803_11449
ATPase, AAA family	1350	GLP15_4092	GL50581_2183	GL50803_22138
Aurora kinase	936	GLP15_3713	GL50581_494	GL50803_5358
Axonemal p66.0	1659	GLP15_972	GL50581_769	GL50803_114462
Axoneme central apparatus protein	1509	GLP15_2563	GL50581_3967	GL50803_16202
Axoneme-associated protein GASP-180	2859	GLP15_528	GL50581_2237	GL50803_23235
Axoneme-associated protein GASP-180	3120	GLP15_1902	GL50581_422	GL50803_16745
Axoneme-associated protein GASP-180	6375	GLP15_4029,GLP15_3288	GL50581_4388	GL50803_13475
Axoneme-associated protein GASP-180	4884	GLP15_1880	GL50581_3367	*
Bardet-Biedl syndrome 4 protein-like protein	1278	GLP15_1322	GL50581_3747	GL50803_10529
Basal body protein	1332	GLP15_3322	GL50581_4364	GL50803_8146
Basal body protein	1818	GLP15_761	GL50581_2350	GL50803_8508
Basic, immunoglobulin-like variable motif-containing protein	816	GLP15_4452	GL50581_2113	GL50803_13101
BC2 protein	1134	GLP15_4129	GL50581_1734	GL50803_4631
BC2 protein	3840	GLP15_4128	GL50581_1735	GL50803_15993
BC2 protein	702	GLP15_4130	GL50581_1733	GL50803_4629
Bet3-like protein	501	GLP15_2733	GL50581_981	GL50803_8003
Bet5-like protein	402	GLP15_4245	GL50581_2021	GL50803_95269
Beta adaptin	3399	GLP15_1295	GL50581_4548	GL50803_21423
Beta tubulin	1344	GLP15_4347	GL50581_9301	GL50803_101291
Beta-giardin	819	GLP15_2766	GL50581_2741	GL50803_4812
Biglycan precursor	873	GLP15_4544	GL50581_2170	GL50803_5249
Bip	2034	GLP15_4728	GL50581_3283	GL50803_17121
Block of proliferation 1	2268	GLP15_242	GL50581_1978	GL50803_8035
Branched-chain amino acid aminotransferase lateral transfer candidate	1068	GLP15_1124	GL50581_4524	GL50803_6184
Brix domain containing protein	999	GLP15_653	GL50581_1095	GL50803_6835
BUB3	1092	GLP15_1283	*	GL50803_102890
Bystin	1440	GLP15_798	GL50581_2448	GL50803_16882
C4 group specific protein	597	GLP15_708	GL50581_383	GL50803_13747
Caffeine-induced death protein 1-like protein	2034	GLP15_1586	GL50581_3427	GL50803_16863
Calcineurin B subunit	573	GLP15_2326	GL50581_1525	GL50803_16829
Calmodulin	486	GLP15_3130	*	GL50803_13652
Calmodulin	462	GLP15_26	GL50581_2793	GL50803_5333
Calmodulin	465	GLP15_932	GL50581_193	GL50803_13231
Caltractin	531	GLP15_2371	GL50581_3112	GL50803_104685
CAMK kinase protein	1866	GLP15_912	GL50581_1659	GL50803_13852
CAMP-dependent protein kinase regulatory chain	1383	GLP15_4114	GL50581_1446	GL50803_9117
CAMP-specific 3',5'-cyclic phosphodiesterase 4B	4116	GLP15_4333	GL50581_303	GL50803_14058
Carbamate kinase	951	GLP15_766	GL50581_2343	GL50803_16453
Casein kinase II beta chain	696	GLP15_325	GL50581_3552	GL50803_93671
Casein kinase II beta chain	717	GLP15_3607	GL50581_2968	GL50803_7421
Cathepsin B precursor	912	GLP15_4313	GL50581_159	GL50803_10217
Cathepsin B precursor	1083	GLP15_4208	GL50581_2946	GL50803_16160
Cathepsin B precursor	927	GLP15_3375	GL50581_2318	GL50803_17516
Cathepsin B precursor	897	GLP15_3934	GL50581_2309	GL50803_29304
Cathepsin B precursor	903	GLP15_4500	*	GL50803_14019
Cathepsin B precursor	918	GLP15_1918	GL50581_438	GL50803_16468
Cathepsin B precursor	897	GLP15_1446	GL50581_78	GL50803_16779
Cathepsin B-like cysteine proteinase	1077	GLP15_47	*	GL50803_JH101
Cathepsin B-like cysteine proteinase	2415	GLP15_45	GL50581_498	GL50803_113303
Cathepsin B-like cysteine proteinase 3 precursor	2415	GLP15_4915	*	GL50803_114165
Cathepsin L precursor	1569	GLP15_1065	*	GL50803_9548
Cathepsin L precursor	1734	GLP15_1063	GL50581_4331	GL50803_14983
Cathepsin L precursor	1371	GLP15_1251	GL50581_259	GL50803_17607
Cathepsin L precursor	1614	GLP15_4988	GL50581_3714	GL50803_11209
Cathepsin L precursor	1632	GLP15_1064	GL50581_4332	GL50803_16380
Cathepsin L precursor	1695	GLP15_4486	GL50581_3178	GL50803_3169
Cathepsin L-like protease	1554	GLP15_2617	*	GL50803_137680
Cathepsin L-like protease	1290	GLP15_1117	GL50581_4531	GL50803_3099
Cation efflux family protein	1578	GLP15_2539	GL50581_3928	GL50803_5919
Cation-transporting ATPase 2, putative	4101	GLP15_387	GL50581_102	GL50803_92246
CCAAT-binding transcription factor subunit A	294	GLP15_2239	GL50581_46	GL50803_7231
CCAAT-binding transcription factor subunit C	345	GLP15_905	GL50581_1665	GL50803_14553
CCAAT-box-binding transcription factor	3180	GLP15_2127	GL50581_787	GL50803_101594
CCR4-NOT transcription complex, subunit 7	798	GLP15_943	GL50581_2889	GL50803_8209
CCR4-NOT transcription complex, subunit 7	783	GLP15_1540	GL50581_915	GL50803_10606
CDC19	3954	GLP15_5113	GL50581_4169	GL50803_17413
CDC5-like protein	3051	GLP15_2921	GL50581_718	GL50803_16835
CDC50	1110	GLP15_5120	GL50581_4176	GL50803_15501
CDC72	1230	GLP15_3456	GL50581_474	GL50803_5772
CDC8	765	GLP15_2662	GL50581_1764	GL50803_15380
CDP-diacylglycerol-glycerol-3-phosphate 3-phosphatidyltransferase	855	GLP15_1650	GL50581_4006	GL50803_7259
CDP-diacylglycerol-inositol 3-phosphatidyltransferase	630	GLP15_153	GL50581_831	GL50803_9829
CEGP1 protein	1623	GLP15_3291	GL50581_4385	GL50803_17120
Cell division control protein 48	2154	GLP15_1194	GL50581_3663	GL50803_13777
Centrin	486	GLP15_3166	GL50581_4229	GL50803_6744
Centromere/microtubule binding protein CBF5	942	GLP15_238	GL50581_1974	GL50803_16311
Ceramide glucosyltransferase	1614	GLP15_1728	GL50581_2206	GL50803_11642
CGI-35 protein, putative	573	GLP15_736	GL50581_2536	GL50803_10459
Cgi67 serine protease precursor-like protein	1020	GLP15_29	GL50581_2790	GL50803_13896
Chaperone protein DnaJ	1230	GLP15_2375	GL50581_3107	GL50803_9808
Chaperone protein dnaJ	1713	GLP15_1168	GL50581_1343	GL50803_14843
Chaperone protein dnaJ	1845	GLP15_3350	GL50581_3858	GL50803_15148
Chaperone protein dnaJ	990	GLP15_4580	GL50581_4490	GL50803_17483
Chaperone protein dnaJ	675	GLP15_2583	GL50581_3988	GL50803_17030
Chaperone protein dnaJ	1461	GLP15_4403	GL50581_1918	GL50803_16406
Chaperone protein dnaJ	1086	GLP15_4476	GL50581_1542	GL50803_15398
Chaperone protein dnaJ	903	GLP15_4388	GL50581_2432	GL50803_9751
Chaperone protein DnaK HSP70	1923	GLP15_422	GL50581_3576	GL50803_14581
Chaperonin 60	1644	GLP15_2568	GL50581_3972	GL50803_103891
CHL1-like protein	2427	GLP15_2163	GL50581_3083	GL50803_92673
Chorein	9825	GLP15_4	GL50581_2056	GL50803_87358
Chromodomain helicase-DNA-binding protein, putative	7938	GLP15_317	GL50581_3558	GL50803_112978
Ciliary dynein heavy chain 11	22350	GLP15_5050	GL50581_3640	GL50803_42285
Clathrin heavy chain	5616	GLP15_3272	GL50581_585	GL50803_102108
Cleavage and polyadenylation specificity factor, 73 kDa subunit	1863	GLP15_1668	GL50581_3612	GL50803_8026
Cleavage and polyadenylation specificity factor, 73 kDa subunit	2208	GLP15_2992	GL50581_3886	GL50803_4498
Cleavage stimulation factor 50K chain	1302	GLP15_2328	GL50581_1527	GL50803_15042
ClpB protein	2649	GLP15_3395	*	GL50803_17520
Clusterin associated protein 1, putative	1296	GLP15_1655	GL50581_4002	GL50803_16707
Coatomer alpha subunit	3834	GLP15_86	GL50581_330	GL50803_11953
Coatomer beta subunit	3147	GLP15_1285	GL50581_924	GL50803_88082
Coatomer beta' subunit	3012	GLP15_5092	GL50581_1195	GL50803_9593
Coatomer delta subunit	909	GLP15_827	GL50581_3824	GL50803_6170
Coatomer gamma subunit	2883	GLP15_1576	GL50581_3437	GL50803_5603
Coatomer zeta subunit	480	GLP15_3221	GL50581_4411	GL50803_17345
Coiled-coil protein	2406	GLP15_3964	GL50581_3591	GL50803_95639
Coiled-coil protein	2604	GLP15_1152	GL50581_1616	GL50803_91374
Coiled-coil protein	1890	GLP15_1182	GL50581_1738	GL50803_17574
Coiled-coil protein	2931	GLP15_3498	GL50581_2912	GL50803_17320
Coiled-coil protein	3357	GLP15_2555	GL50581_3959	GL50803_16199
Coiled-coil protein	801	GLP15_1343	GL50581_3768	GL50803_5534
Coiled-coil protein	5043	GLP15_1334	GL50581_3758	GL50803_8564
Coiled-coil protein	1197	GLP15_5140	GL50581_1023	GL50803_11867
Coiled-coil protein	3465	GLP15_2513	GL50581_3945	GL50803_113137
Coiled-coil protein	3261	GLP15_5004	GL50581_2988	GL50803_16152
Coiled-coil protein	4959	GLP15_1753	GL50581_685	GL50803_16342
Coiled-coil protein	3081	GLP15_4567	GL50581_4504	GL50803_15406
Coiled-coil protein	2895	GLP15_1840	GL50581_3785	GL50803_9492
Coiled-coil protein	5028	GLP15_2700	GL50581_615	GL50803_17249
Coiled-coil protein	2319	GLP15_2508	GL50581_3950	GL50803_17508
Coiled-coil protein	2703	GLP15_12	GL50581_2063	GL50803_3409
Coiled-coil protein	3108	GLP15_1839	GL50581_3786	GL50803_9493
Coiled-coil protein	3231	GLP15_1846	GL50581_3779	GL50803_3868
Coiled-coil protein	5880	GLP15_4292	GL50581_2729	GL50803_21662
Coiled-coil protein	4347	GLP15_1715	GL50581_3902	GL50803_14345
Coiled-coil protein	6279	GLP15_3426	GL50581_3404	GL50803_41258
Coiled-coil protein	7143	GLP15_4305	GL50581_1009	GL50803_40831
Coiled-coil protein	3243	GLP15_3346	GL50581_3854	GL50803_115245
Coiled-coil protein	2094	GLP15_5003	*	GL50803_36884
Coiled-coil protein	4125	GLP15_2977	GL50581_3871	GL50803_9515
Coiled-coil protein	4347	GLP15_3649	GL50581_4273	GL50803_15364
Coiled-coil protein	6828	GLP15_2958	*	GL50803_113677
Coiled-coil protein	4788	GLP15_2944	GL50581_1073	GL50803_15591
Coiled-coil protein	5214	GLP15_1738	GL50581_2196	GL50803_16332
Coiled-coil protein	1944	GLP15_3821	GL50581_218	GL50803_7829
Coiled-coil protein	1194	GLP15_4168	GL50581_3683	GL50803_23930
Coiled-coil protein	3216	GLP15_4904	GL50581_2388	GL50803_42196
Coiled-coil protein	2403	GLP15_2827	GL50581_2052	GL50803_95653
Coiled-coil protein	8001	GLP15_3176	GL50581_4239	GL50803_42000
Coiled-coil protein	3069	GLP15_987	GL50581_622	GL50803_102248
Coiled-coil protein	3573	GLP15_3897	GL50581_2504	GL50803_10167
Coiled-coil protein	5520	GLP15_2070	GL50581_4108	GL50803_8610
Coiled-coil protein	2631	GLP15_1848	GL50581_3777	GL50803_17074
Coiled-coil protein	2223	GLP15_2527	*	GL50803_10825
Coiled-coil protein	1794	GLP15_722	GL50581_2523	GL50803_32786
Collagen alpha 1 chain precursor	1596	GLP15_3965	GL50581_3592	GL50803_16900
Copine I	795	GLP15_4481	GL50581_1547	GL50803_29490
Copine I	786	GLP15_3629	GL50581_4255	GL50803_15477
Copine I	765	GLP15_5199	GL50581_1282	GL50803_8903
Copper-transporting P-type ATPase	5262	GLP15_1852	GL50581_3536	GL50803_39843
CTP synthase	1863	GLP15_578	GL50581_99	GL50803_17587
CTP synthase/UTP-ammonia lyase	2688	GLP15_4191	GL50581_2652	GL50803_4507
CXC-rich protein	6510	GLP15_4563	GL50581_4509	GL50803_17476
CXC-rich protein	5418	GLP15_4681	GL50581_3236	GL50803_14225
Cyclin A	1065	GLP15_4775	GL50581_2486	GL50803_14488
Cyclin B-like protein	1674	GLP15_2519	GL50581_4341	GL50803_17505
Cyclin fold protein 1, putative	753	GLP15_2963	GL50581_2578	GL50803_93721
Cyclin, putative	669	GLP15_222	GL50581_2545	GL50803_6584
Cyclin-dependent kinases regulatory subunit	258	GLP15_5148	GL50581_3484	GL50803_2661
Cyst wall protein 1	726	GLP15_689	GL50581_403	GL50803_5638
Cyst wall protein 2	1089	GLP15_4138	GL50581_1724	GL50803_5435
Cyst wall protein 3	744	GLP15_4965	GL50581_2806	GL50803_2421
Cysteine desulfurase	1302	GLP15_435	GL50581_3589	GL50803_14519
Cysteine protease	1911	GLP15_5239,GLP15_1860,GLP15_2263	GL50581_10524	GL50803_113656
Cysteine protease	1914	GLP15_5224	*	GL50803_114773
Cysteinyl-tRNA synthetase	1938	GLP15_3124	GL50581_3526	GL50803_5867
Cytidine deaminase	405	GLP15_1560	GL50581_1228	GL50803_2101
Cytochrome B5, outer mitochondrial membrane	396	GLP15_3250	GL50581_204	GL50803_9089
Cytosine deaminase, putative	510	GLP15_3923	GL50581_3152	GL50803_2486
Cytosolic HSP70	1995	GLP15_2483	GL50581_2353	GL50803_88765
D-tyrosyl-tRNA deacylase	543	GLP15_3275	GL50581_601	GL50803_13832
D4Ertd196e protein-like protein	459	GLP15_985	GL50581_764	GL50803_3636
DDI1-like DNA-damage inducible protein	729	GLP15_439	GL50581_729	GL50803_7718
DDI1-like DNA-damage inducible protein	774	GLP15_3976	GL50581_535	GL50803_16228
DEAD box RNA helicase Vasa	2079	GLP15_3910	GL50581_3622	GL50803_34684
Degreening related gene dee76 protein	999	GLP15_2883	GL50581_2444	GL50803_17294
Delta giardin	807	GLP15_2196	GL50581_3174	GL50803_86676
Delta tubulin	1407	GLP15_5177	GL50581_2278	GL50803_5462
Deoxyguanosine kinase/deoxyadenosine kinase subunit, putative	648	GLP15_3132	GL50581_1651	GL50803_4558
Deoxyhypusine synthase, putative	1170	GLP15_78	GL50581_338	GL50803_15535
Deoxynucleoside kinase	756	GLP15_1290	*	GL50803_17451
Deoxyribonuclease, TatD family	1023	GLP15_1887	GL50581_2568	GL50803_95789
Deoxyribose-phosphate aldolase lateral transfer candidate	777	GLP15_670	GL50581_937	GL50803_15127
Dephospho-CoA kinase	864	GLP15_4963	GL50581_2804	GL50803_16483
Derlin-like protein	630	GLP15_672	GL50581_939	GL50803_15126
Developmentally regulated GTP-binding protein 1	1122	GLP15_2558	GL50581_3962	GL50803_16200
Developmentally regulated GTP-binding protein 1	1107	GLP15_3120	GL50581_3523	GL50803_5871
DGTP triphosphohydrolase	2070	GLP15_971	GL50581_768	GL50803_22084
DHHC-type zinc finger domain-containing protein	972	GLP15_196	GL50581_3650	GL50803_8711
DHHC-type zinc finger domain-containing protein	1074	GLP15_4978	GL50581_2817	GL50803_1908
Dicer	2265	GLP15_2572	GL50581_3976	GL50803_103887
Dihydrouridine synthase, putative	1668	GLP15_2345	GL50581_171	GL50803_3565
Dimethyladenosine transferase	951	GLP15_1169	GL50581_1342	GL50803_14842
DinF protein	2280	GLP15_3078	GL50581_2700	GL50803_31295
DinF protein	1839	GLP15_2861	GL50581_1234	GL50803_16671
DinF protein	1716	GLP15_693	GL50581_399	GL50803_16841
DinF protein	1713	GLP15_1365	GL50581_1862	GL50803_17227
DinF protein	1827	GLP15_4820	GL50581_2644	GL50803_16905
DinF protein	1599	GLP15_3544	GL50581_4211	GL50803_5345
Dipeptidyl-peptidase I precursor	1497	GLP15_5189	*	GL50803_28651
Dipeptidyl-peptidase I precursor	1686	GLP15_3793	GL50581_3606	GL50803_8741
Dipeptidyl-peptidase I precursor	1626	GLP15_3781	GL50581_1260	GL50803_14566
Dipeptidyl-peptidase III	2106	GLP15_3889	*	GL50803_33689
Dipeptidyl-peptidase III	2085	GLP15_288	*	GL50803_3822
Diphosphomevalonate decarboxylase	1008	GLP15_3238	GL50581_4428	GL50803_23420
Diphthine synthase	873	GLP15_1905	GL50581_425	GL50803_28666
Dmc1b	1107	GLP15_2034	GL50581_4070	GL50803_13346
DNA damage repair protein	2604	GLP15_588	GL50581_3454	GL50803_6918
DNA helicase	3327	GLP15_4228	GL50581_3439	GL50803_102858
DNA helicase	2700	GLP15_1637	GL50581_5631	GL50803_11384
DNA helicase	1344	GLP15_1609	*	GL50803_JH103
DNA helicase HCS1	2205	GLP15_2970	GL50581_3862	GL50803_24376
DNA helicase RecQ	2109	GLP15_4009	GL50581_1358	GL50803_9145
DNA ligase	2433	GLP15_1690	GL50581_1804	GL50803_7649
DNA methyltransferase	663	GLP15_4891	GL50581_1903	GL50803_1903
DNA pol epsilon, sub B	1629	GLP15_3027	GL50581_911	GL50803_3706
DNA pol/primase, large sub	1620	GLP15_619	GL50581_4344	GL50803_6980
DNA pol/primase, small sub	1350	GLP15_1814	GL50581_2850	GL50803_114670
DNA polymerase alpha subunit A	5193	GLP15_3150	GL50581_2660	GL50803_27326
DNA polymerase delta, catalytic subunit	3990	GLP15_5196	GL50581_1279	GL50803_35094
DNA polymerase epsilon, catalytic subunit	7773	GLP15_4917	GL50581_751	GL50803_23064
DNA polymerase kappa-related protein	2028	GLP15_3547	GL50581_4208	GL50803_16810
DNA polymerase, putative	3597	GLP15_4358	*	GL50803_137688
DNA repair and recombination protein Rhp26p	2793	GLP15_3815	GL50581_213	GL50803_87205
DNA repair helicase TFIIH P90	2298	GLP15_3100	GL50581_1439	GL50803_16512
DNA repair protein RAD51	1170	GLP15_4455	GL50581_2115	GL50803_13104
DNA repair protein RAD52	1026	GLP15_3930	GL50581_3145	GL50803_103935
DNA topoisomerase II	4476	GLP15_503	GL50581_3350	GL50803_16975
DNA topoisomerase III	2922	GLP15_3837	*	GL50803_15190
DNA topoisomerase III	2691	GLP15_4629	GL50581_2410	GL50803_7615
DNA-dependent ATPase, putative	3831	GLP15_3376	GL50581_2317	GL50803_8228
DNA-directed RNA polymerase I 13.1 kDa polypeptide	312	GLP15_4249	GL50581_2017	GL50803_8518
DNA-directed RNA polymerase II largest subunit RPB1	6231	GLP15_1808	GL50581_2856	GL50803_89347
DNA-directed RNA polymerase II RPB6	315	GLP15_1943	GL50581_3299	GL50803_15955
DNA-directed RNA polymerase III subunit 22.9 kDa polypeptide	648	GLP15_1515	GL50581_2684	GL50803_3974
DNA-directed RNA polymerase RPB10	255	GLP15_4784	GL50581_1935	GL50803_14413
DNA-directed RNA polymerase RPB2	3882	GLP15_3999	GL50581_1348	GL50803_17448
DNA-directed RNA polymerase RPB3	981	GLP15_3689	GL50581_2249	GL50803_7474
DNA-directed RNA polymerase subunit A'	5226	GLP15_3982	GL50581_540	GL50803_16223
DNA-directed RNA polymerase subunit B	3708	GLP15_490	GL50581_1036	GL50803_29436
DNA-directed RNA polymerase subunit B'	3717	GLP15_2043	GL50581_4063	GL50803_17187
DNA-directed RNA polymerase subunit D	1053	GLP15_1355	GL50581_1872	GL50803_10055
DNA-directed RNA polymerases I and III 16 kDa polypeptide	306	GLP15_1562	GL50581_1230	GL50803_10840
Dolichol-phosphate mannosyltransferase, putative	762	GLP15_5222	GL50581_2759	GL50803_3180
DRAP deaminase	1707	GLP15_2976	GL50581_3869	GL50803_16328
DRE4 protein	3498	GLP15_648	GL50581_1100	GL50803_17430
DRL1 protein	885	GLP15_4579	GL50581_4491	GL50803_1770
Dual specificity phosphatase, catalytic	2124	GLP15_3909	GL50581_3623	GL50803_15112
Dual specificity protein phosphatase 12	369	GLP15_5135	GL50581_2691	GL50803_36315
Dual specificity protein phosphatase CDC14A	1833	GLP15_4799	GL50581_241	GL50803_9270
Dual-specificity protein phosphatase	522	GLP15_360	GL50581_143	GL50803_9073
DUB-1	1815	GLP15_1344	GL50581_3769	GL50803_5533
DUF384 protein	1107	GLP15_75	*	GL50803_40283
Dynamin	2199	GLP15_1865	GL50581_1962	GL50803_14373
Dynein binding protein, putative	2238	GLP15_3509	GL50581_1210	GL50803_15549
Dynein heavy chain	16734	GLP15_1193	GL50581_3664	GL50803_94440
Dynein heavy chain	8028	GLP15_101	GL50581_2837	GL50803_17265
Dynein heavy chain	2310	GLP15_1316	GL50581_3742	GL50803_10538
Dynein heavy chain	14634	GLP15_1772	GL50581_705	GL50803_40496
Dynein heavy chain	15354	GLP15_3620,GLP15_5225	GL50581_4245	GL50803_111950
Dynein heavy chain	13377	GLP15_3614	*	GL50803_37985
Dynein heavy chain	1146	GLP15_2355	GL50581_2320	GL50803_8172
Dynein heavy chain	4203	GLP15_936	GL50581_2424	GL50803_17243
Dynein heavy chain	14322	GLP15_2955	*	GL50803_93736
Dynein heavy chain	7221	GLP15_1633	GL50581_415	GL50803_103059
Dynein heavy chain	6894	GLP15_1223	GL50581_4038	GL50803_16804
Dynein heavy chain	16239	GLP15_4572	GL50581_4498	GL50803_17478
Dynein heavy chain	15492	GLP15_2316	GL50581_1515	GL50803_101138
Dynein heavy chain, putative	16713	GLP15_2394	*	GL50803_14242
Dynein heavy chain, putative	16653	GLP15_341	*	GL50803_100906
Dynein intermediate chain	2415	GLP15_2516	GL50581_3942	GL50803_10254
Dynein intermediate chain	1884	GLP15_2632	GL50581_1601	GL50803_6939
Dynein intermediate chain	2274	GLP15_1610	GL50581_1860	GL50803_33218
Dynein light chain	324	GLP15_1440	GL50581_72	GL50803_13575
Dynein light chain	300	GLP15_3202	GL50581_646	GL50803_27308
Dynein light chain	288	GLP15_3403	*	GL50803_15606
Dynein light chain	303	GLP15_676	GL50581_2800	GL50803_15124
Dynein light chain	564	GLP15_2591	GL50581_3016	GL50803_4463
Dynein light chain	270	GLP15_105	GL50581_2834	GL50803_9848
Dynein light chain	513	GLP15_4778	GL50581_2666	GL50803_7578
Dynein light chain	324	GLP15_1439	GL50581_71	GL50803_4236
Dynein light chain	297	GLP15_4167	GL50581_3682	GL50803_14270
Dynein light chain	375	GLP15_337	GL50581_3540	GL50803_17371
Dynein light intermediate chain	708	GLP15_859	GL50581_3471	GL50803_13273
Dynein regulatory complex	1407	GLP15_1726	GL50581_2208	GL50803_16540
Dynein-like protein	1404	GLP15_1731	GL50581_2203	GL50803_15460
Dynein-like protein	408	GLP15_1955	GL50581_2612	GL50803_9481
E04F6.2 like protein	714	GLP15_4079	GL50581_1407	GL50803_15455
E3 ubiquitin ligase for Rad6p required for the ubiquitination of histone H2B	2013	GLP15_4523	GL50581_2391	GL50803_95918
E3 Ubiquitin-protein ligase	2172	GLP15_1102	GL50581_1184	*
EB1	717	GLP15_3119	GL50581_3522	GL50803_14048
EH domain binding protein epsin 2	1218	GLP15_2242	GL50581_49	GL50803_3256
ELKS	2775	GLP15_4334	GL50581_304	GL50803_113603
Elongation factor 1-alpha	1329	GLP15_1635	GL50581_413	GL50803_112304
Elongation factor 1-alpha	1329	GLP15_1574	*	GL50803_112312
Elongation factor 1-gamma	1209	GLP15_2310	GL50581_1508	GL50803_12102
Elongation factor 2	3597	GLP15_1986	GL50581_2614	GL50803_12055
Elongation factor 2	2697	GLP15_2663	GL50581_1765	GL50803_17570
Elongation initiation factor 5C	1233	GLP15_132	GL50581_996	GL50803_7522
Embryo-related protein	1221	GLP15_4817	GL50581_3655	GL50803_8705
ENC6 protein	1062	GLP15_2989	GL50581_3883	GL50803_24372
ENC6 protein	2007	GLP15_2991	GL50581_3885	GL50803_102961
Encystation-specific protease	1722	GLP15_5194	*	GL50803_22553
Encystation-specific secretory granule protein-1	2619	GLP15_415	GL50581_713	GL50803_7243
Endonuclease III	972	GLP15_2748	GL50581_1578	GL50803_3595
Endonuclease/Exonuclease/phosphatase	969	GLP15_151	GL50581_829	GL50803_9834
Endothelin-converting enzyme 2	627	GLP15_4973	GL50581_2813	GL50803_5013
Endothelin-converting enzyme 2	642	GLP15_2899	GL50581_951	GL50803_4349
Enolase	1338	GLP15_3306	GL50581_4371	GL50803_11118
Epsilon tubulin	1437	GLP15_4838	GL50581_1713	GL50803_6336
ER lumen protein retaining receptor	648	GLP15_3379	GL50581_3384	GL50803_4502
ERP1	585	GLP15_4192	GL50581_2653	GL50803_4509
ERP2	558	GLP15_365	GL50581_148	GL50803_9079
ERP3	621	GLP15_882	GL50581_1313	GL50803_15204
Ethanolamine kinase, putative	1029	GLP15_2669	GL50581_1771	GL50803_4596
Eukaryotic initiation factor 4A	1287	GLP15_4378	GL50581_2796	GL50803_13156
Eukaryotic peptide chain release factor subunit 1	1374	GLP15_2032	GL50581_4071	GL50803_17190
Eukaryotic translation initiation factor 1A	483	GLP15_194	GL50581_3652	GL50803_8708
Eukaryotic translation initiation factor 2 alpha subunit	1005	GLP15_2248	GL50581_55	GL50803_13943
Eukaryotic translation initiation factor 2 beta subunit	993	GLP15_1166	GL50581_1345	GL50803_91398
Eukaryotic translation initiation factor 3 subunit 2	1053	GLP15_840	GL50581_3838	GL50803_13661
Eukaryotic translation initiation factor 5	1014	GLP15_82	GL50581_333	GL50803_15538
Eukaryotic translation initiation factor 5A	450	GLP15_241	GL50581_1977	GL50803_14614
Exonuclease	1737	GLP15_197	GL50581_3649	GL50803_14763
Exonuclease 1	2118	GLP15_1034	GL50581_4307	GL50803_9922
Exosome complex exonuclease, putative	945	GLP15_4686	GL50581_3241	GL50803_5632
Exosome complex exonuclease, putative	684	GLP15_2757	GL50581_1586	GL50803_17091
EXS family protein	2148	GLP15_3112	GL50581_3515	GL50803_16516
Extracellular nuclease, putative	819	GLP15_3794	GL50581_3607	GL50803_8742
FAD synthetase	1866	GLP15_138,GLP15_2890	GL50581_818	GL50803_16269
Farnesyl diphosphate synthase	1224	GLP15_4726	GL50581_3281	GL50803_6633
Fatty acid elongase 1	1641	GLP15_536	GL50581_2228	GL50803_92729
Fe-hydrogenase-1	1425	GLP15_1240	GL50581_4021	GL50803_6304
FEN-1 nuclease	423	GLP15_451	GL50581_452	GL50803_5488
Ferredoxin Fd1, Fd2	180	GLP15_3138	GL50581_1645	GL50803_9662
Ferredoxin Fd3	195	GLP15_1203	GL50581_4058	GL50803_10329
Fibrillarin-like protein	984	GLP15_1315	GL50581_3741	GL50803_97219
FixW protein, putative	636	GLP15_3887	GL50581_3056	GL50803_23888
FixW protein, putative	402	GLP15_3562	GL50581_4194	GL50803_6289
FKBP-type peptidyl-prolyl cis-trans isomerase	648	GLP15_3966	GL50581_3593	GL50803_101339
FKBP-type peptidyl-prolyl cis-trans isomerase	1065	GLP15_1978	GL50581_4472	GL50803_10570
FKBP-type peptidyl-prolyl cis-trans isomerase	330	GLP15_730	GL50581_2531	GL50803_10450
FKBP-type peptidyl-prolyl cis-trans isomerase	336	GLP15_413	GL50581_711	GL50803_7246
Flagella associated protein	1944	GLP15_5068	GL50581_1489	GL50803_41512
Flagellar-like protein	5592	GLP15_261	GL50581_976	GL50803_37452
Flagellar/basal body protein	702	GLP15_2634	GL50581_1599	GL50803_21110
Flap structure-specific endonuclease	1086	GLP15_4432	GL50581_2095	GL50803_16953
Flavo protein	1896	GLP15_2599	GL50581_735	GL50803_15897
Flavohemoprotein B5+B5R	411	GLP15_2702	GL50581_617	GL50803_27747
Flavohemoprotein lateral transfer candidate	1377	GLP15_347,GLP15_2272	GL50581_1257	GL50803_15009
Fructosamine-3-kinase	870	GLP15_1005	GL50581_640	GL50803_2969
Fructose-bisphosphate aldolase	972	GLP15_2077	GL50581_4115	GL50803_11043
FtsJ cell division protein, putative	3255	GLP15_3717	*	GL50803_16993
FtsJ-like protein	807	GLP15_3474	GL50581_3796	GL50803_6055
Furin precursor putative serine protease	2325	GLP15_3931	*	GL50803_2897
G beta-like protein GBL	951	GLP15_4919	GL50581_753	GL50803_17353
G1 to S phase transition protein 1, putative	1398	GLP15_1305	GL50581_4558	GL50803_17460
G2/mitotic-specific cyclin B	1026	GLP15_1517	GL50581_2686	GL50803_3977
GA binding protein beta-1 chain	663	GLP15_3805	GL50581_579	GL50803_6259
GA binding protein beta-1 chain	648	GLP15_3744	GL50581_522	GL50803_6691
Gamma adaptin	2679	GLP15_39	GL50581_503	GL50803_16364
Gamma giardin	936	GLP15_1116	GL50581_4532	GL50803_17230
Gamma tubulin	1476	GLP15_2552	GL50581_3956	GL50803_114218
Gamma tubulin ring complex	2679	GLP15_1984	GL50581_2616	GL50803_12057
GARP-like protein 1	699	GLP15_4198	GL50581_2659	GL50803_7272
GARP-like protein 2	999	GLP15_3563	GL50581_4193	GL50803_88945
GARP-like protein 3	1524	GLP15_4003	GL50581_1352	GL50803_9154
GARP-like protein 4	744	GLP15_2695	*	GL50803_33232
Giardia trophozoite antigen GTA-1	546	GLP15_2758	GL50581_1587	GL50803_17090
Giardia trophozoite antigen GTA-2	711	GLP15_1234	GL50581_4027	GL50803_15427
GIY-YIG domain containing protein	1080	GLP15_2847	GL50581_3572	GL50803_16475
GlcNAc-PI synthesis protein	1365	GLP15_4326	GL50581_296	GL50803_113610
Glucoamylase S1/S2 precursor	3735	GLP15_4659	GL50581_1747	GL50803_16339
Glucokinase	1032	GLP15_1428	GL50581_943	GL50803_8826
Glucosamine 6-phosphate N-acetyltransferase	447	GLP15_3311	GL50581_12014	GL50803_14651
Glucosamine-6-phosphate deaminase	792	GLP15_2524	*	GL50803_10829
Glucosamine-6-phosphate deaminase	801	GLP15_207	*	GL50803_8245
Glucosamine-6-phosphate isomerase, putative	1707	GLP15_2686	GL50581_1787	GL50803_15276
Glucose 6-phosphate N-acetyltransferase	618	GLP15_403	GL50581_3691	GL50803_14259
Glucose-6-phosphate 1-dehydrogenase	2229	GLP15_1045	GL50581_4318	GL50803_8682
Glucose-6-phosphate isomerase	1755	GLP15_4116	GL50581_1444	GL50803_9115
Glutamate synthase	2733	GLP15_821	GL50581_3819	GL50803_7195
Glutamate-cysteine ligase	2025	GLP15_3206	GL50581_642	GL50803_16001
Glutamate-rich WD-repeat protein	1596	GLP15_4844	GL50581_1708	GL50803_14174
Glutaminyl-tRNA synthetase	2109	GLP15_2198	*	GL50803_86681
Glutaminyl-tRNA synthetase	2292	GLP15_2618	GL50581_2605	GL50803_9348
Glutaredoxin-related protein	609	GLP15_1557	GL50581_1225	GL50803_2013
Glutathione synthetase, putative	1362	GLP15_1231	GL50581_4030	GL50803_15429
Glyceraldehyde 3-phosphate dehydrogenase	1011	GLP15_3743	GL50581_521	GL50803_6687
Glyceraldehyde 3-phosphate dehydrogenase	1224	GLP15_1710	GL50581_3907	GL50803_17043
Glycerol kinase	1623	GLP15_2354	GL50581_2319	GL50803_8173
Glycerol-3-phosphate dehydrogenase	3336	GLP15_3692	GL50581_2252	GL50803_16125
Glycine-, glutamate-, thienylcyclohexylpiperidine-binding protein	3333	GLP15_3560	GL50581_4196	GL50803_16818
Glycine-rich protein	1455	GLP15_3575	GL50581_4181	GL50803_13616
Glycogen phosphorylase	2775	GLP15_2458	GL50581_1415	GL50803_6226
Glycogen synthase, putative	2262	GLP15_4889	GL50581_1905	GL50803_104031
Glycosaminoglycan polysaccharide lyase, putative	3171	GLP15_3353	*	GL50803_15404
Glycosyltransferase family 28	579	GLP15_2161	GL50581_3085	GL50803_102978
Glycosyltransferase, putative	2706	GLP15_1798	GL50581_2866	GL50803_102322
Glycyl-tRNA synthetase	1866	GLP15_3956	GL50581_2717	GL50803_9011
Gmyb11	6258	GLP15_2873	GL50581_604	GL50803_6417
Golgi/cell cycle associated protein, putative	1455	GLP15_1347	GL50581_3772	GL50803_17472
Got1 family protein, putative	321	GLP15_4786	GL50581_12059	*
Gp49, putative	1356	GLP15_2317	GL50581_1516	GL50803_8471
GPI-anchor transamidase, putative	753	GLP15_634	GL50581_1114	GL50803_15267
Grp94/Hsp90	2634	GLP15_1974	GL50581_4468	GL50803_15247
GrpE, adenine nucleotide exchange factor, putative	537	GLP15_3682	GL50581_2849	GL50803_1376
GTOR	9684	GLP15_1669	GL50581_3614	GL50803_35180
GTP-binding nuclear protein RAN/TC4	681	GLP15_2417	GL50581_2747	GL50803_15869
GTP-binding protein	1524	GLP15_4780	GL50581_2668	GL50803_17149
GTP-binding protein	1806	GLP15_2415	GL50581_12010	GL50803_15867
GTP-binding protein ARD-1, putative	1200	GLP15_2455	GL50581_1412	GL50803_8140
GTP-binding protein Sar1	576	GLP15_3366	GL50581_2996	GL50803_7569
GTP-binding protein, putative	1221	GLP15_4179,GLP15_1987,GLP15_3707	GL50581_489	GL50803_114246
Guanine phosphoribosyltransferase	693	GLP15_3483	GL50581_3805	GL50803_6436
Guanylate kinase	618	GLP15_1915	GL50581_435	GL50803_7203
H-SHIPPO 1	639	GLP15_4007	GL50581_1356	GL50803_9148
H-SHIPPO 1	1212	GLP15_2370	GL50581_3113	GL50803_103164
H-SHIPPO 1	1848	GLP15_3996	*	GL50803_91354
H-SHIPPO 1	885	GLP15_1327	GL50581_3751	GL50803_29227
Haloacid dehalogenase-like hydrolase family	2910	GLP15_2244	GL50581_51	GL50803_17193
HAM1 protein	642	GLP15_4299	GL50581_1005	GL50803_7511
Heat shock 70kD protein binding protein	882	GLP15_5091	GL50581_1194	GL50803_9594
Heat shock protein 70	3732	GLP15_1000	GL50581_635	GL50803_17432
Heat shock protein HSP 90-alpha	975	GLP15_2364	GL50581_2330	GL50803_13864
Heat shock protein HSP 90-alpha	1131	GLP15_3697	GL50581_2256	GL50803_98054
Heat-shock protein, putative	2538	GLP15_4414	GL50581_1929	GL50803_16412
Helicase	1431	GLP15_4658	GL50581_1748	GL50803_6283
Helicase	4086	GLP15_4690	GL50581_3245	GL50803_17146
Helicase-related protein	1788	GLP15_2536	GL50581_3931	GL50803_5910
hemagglutinin protein-like protein	5259	GLP15_1266	GL50581_2145	GL50803_8982
hemagglutinin protein-like protein	4803	GLP15_5198	GL50581_1281	GL50803_14802
Hemoglobin and proliferation regulated protein	651	GLP15_122	GL50581_2698	GL50803_17258
HesB domain-containing protein	396	GLP15_5209	GL50581_1292	GL50803_14821
Hexose transporter	1539	GLP15_1232	GL50581_4029	GL50803_11540
High cysteine membrane EGF-like protein	5046	GLP15_2404	*	GL50803_137727
High cysteine membrane EGF-like protein	5034	GLP15_5008	*	GL50803_113213
High cysteine membrane EGF-like protein	4356	GLP15_1519	*	GL50803_114991
High cysteine membrane EGF-like protein	4566	GLP15_2017	GL50581_4085	GL50803_16936
High cysteine membrane protein Group 1	6231	GLP15_2210	*	GL50803_16318
High cysteine membrane protein Group 1	2070	GLP15_754	*	GL50803_91707
High cysteine membrane protein Group 1	2049	GLP15_437	GL50581_727	GL50803_7715
High cysteine membrane protein Group 1	2814	GLP15_1759	GL50581_691	GL50803_25816
High cysteine membrane protein Group 1	4848	GLP15_2791	GL50581_353	GL50803_15317
High cysteine membrane protein Group 1	2211	GLP15_4596	GL50581_5030	GL50803_103454
High cysteine membrane protein Group 1	4008	GLP15_3111	GL50581_3514	GL50803_11309
High cysteine membrane protein Group 1	2229	GLP15_2501	*	GL50803_101805
High cysteine membrane protein Group 2	2829	GLP15_2723	GL50581_670	GL50803_24880
High cysteine membrane protein Group 2	1707	GLP15_3631	GL50581_4257	GL50803_15475
High cysteine membrane protein Group 2	1794	GLP15_4385	GL50581_2430	GL50803_16721
High cysteine membrane protein Group 2	3900	GLP15_5021	GL50581_4459	GL50803_17328
High cysteine membrane protein Group 2	4125	GLP15_1861	*	GL50803_91099
High cysteine membrane protein Group 2	2169	GLP15_697	GL50581_395	GL50803_16842
High cysteine membrane protein Group 2	3078	GLP15_5204	GL50581_1287	GL50803_22547
High cysteine membrane protein Group 2	2211	GLP15_3904	GL50581_2312	GL50803_16374
High cysteine membrane protein Group 2	1620	GLP15_2046	GL50581_3188	GL50803_15521
High cysteine membrane protein Group 2	2526	GLP15_3901	*	GL50803_39904
High cysteine membrane protein Group 2	2520	GLP15_4502	GL50581_411	GL50803_14017
High cysteine membrane protein Group 2	2445	GLP15_375	GL50581_2315	GL50803_9620
High cysteine membrane protein Group 4	2418	GLP15_74	*	GL50803_114930
High cysteine membrane protein Group 4	2454	GLP15_3330	*	GL50803_114089
High cysteine membrane protein Group 5	2025	GLP15_4614	*	GL50803_16716
High cysteine membrane protein Group 5	2037	GLP15_4667	*	GL50803_112432
High cysteine membrane protein Group 5	2028	GLP15_302	*	GL50803_21321
High cysteine membrane protein Group 5	2037	GLP15_3681	GL50581_662	GL50803_137715
High cysteine membrane protein Group 6	1872	GLP15_1535	*	GL50803_15250
High cysteine membrane protein Group 6	1728	GLP15_4790	GL50581_250	GL50803_41942
High cysteine membrane protein VSP-like	2424	GLP15_2094	*	GL50803_113801
High cysteine membrane protein VSP-like	3504	GLP15_1604	*	GL50803_115066
High cysteine membrane TMK-like protein	7551	GLP15_771	*	GL50803_113416
High cysteine membrane TMK-like protein	7590	GLP15_594	GL50581_12013	GL50803_113319
High cysteine membrane VSP-like protein	2439	GLP15_2649	*	GL50803_112584
High cysteine membrane VSP-like protein	3456	GLP15_1922	*	GL50803_112673
High cysteine non-variant cyst protein	4830	GLP15_486	GL50581_1041	GL50803_40376
High cysteine protein	1611	GLP15_2559	GL50581_3963	GL50803_101832
High cysteine protein	576	GLP15_593	*	GL50803_28057
High cysteine protein	1536	GLP15_311	GL50581_3143	GL50803_17380
High cysteine protein	639	GLP15_3962	GL50581_957	GL50803_9003
High cysteine protein	2034	GLP15_3762	GL50581_168	GL50803_94003
High cysteine protein	1602	GLP15_5048	GL50581_3638	GL50803_6372
High cysteine protein	1053	GLP15_5181	GL50581_2275	GL50803_14791
High cysteine protein	1845	GLP15_2727	*	GL50803_137732
High cysteine protein	192	GLP15_504	GL50581_3351	GL50803_25013
High cysteine protein	1365	GLP15_1741	*	GL50803_115158
Histidinol-phosphatase, putative	996	GLP15_2250	GL50581_57	GL50803_13941
Histidyl-tRNA synthetase	2886	GLP15_213	GL50581_3389	GL50803_22808
Histone acetyltransferase Elp3	1767	GLP15_719	GL50581_2520	GL50803_16639
Histone acetyltransferase GCN5	1227	GLP15_3723	GL50581_318	GL50803_10666
Histone acetyltransferase MYST2	1278	GLP15_3194	GL50581_279	GL50803_2851
Histone acetyltransferase type B subunit 2	1326	GLP15_2603	GL50581_740	GL50803_14753
Histone deacetylase	1404	GLP15_685	GL50581_407	GL50803_3281
Histone H2A	375	GLP15_3338,GLP15_4819	GL50581_3602	GL50803_27521
Histone H2A	375	GLP15_339	*	GL50803_14256
Histone H2B	393	GLP15_2160,GLP15_2218	*	GL50803_121045
Histone H3	441	GLP15_4705	GL50581_3258	GL50803_14212
Histone H3	471	GLP15_4436	GL50581_2099	GL50803_20037
Histone H3	480	GLP15_949	GL50581_1335	GL50803_3367
Histone H3	441	GLP15_4559	*	GL50803_135231
Histone H4	300	GLP15_2951	*	*
Histone H4	300	GLP15_345	*	GL50803_135002
Histone methyltransferase HMT1	897	GLP15_1600	GL50581_2583	GL50803_9130
Histone methyltransferase HMT2	2613	GLP15_2575	GL50581_3980	GL50803_221691
Histone methyltransferase MYST1	1422	GLP15_114	GL50581_2825	GL50803_17263
HIT family protein	402	GLP15_3092	GL50581_1431	GL50803_4156
Hop1	927	GLP15_999	GL50581_634	GL50803_4084
HRT1-like protein	270	GLP15_204	GL50581_3169	GL50803_8241
HSP70 subfamily B suppressor 1	1815	GLP15_627	GL50581_4136	GL50803_16111
Hybrid cluster protein lateral transfer candidate	1707	GLP15_935	*	GL50803_3042
Hydrolase, haloacid dehalogenase-like family	693	GLP15_1246	GL50581_264	GL50803_14038
Hydrolase, putative	687	GLP15_3417	GL50581_3413	GL50803_12220
Hydroxyacylglutathione hydrolase	654	GLP15_1907	GL50581_427	GL50803_8913
Hydroxyacylglutathione hydrolase	675	GLP15_1569	GL50581_2708	GL50803_15305
Hydroxymethylglutaryl-CoA synthase	1470	GLP15_953	GL50581_3070	GL50803_13962
Hypothetical protein	8193	GLP15_5049	GL50581_3639	GL50803_16963
Hypothetical protein	288	GLP15_5210	*	GL50803_8967
Hypothetical protein	1584	GLP15_481	GL50581_1046	GL50803_13504
Hypothetical protein	1854	GLP15_727	GL50581_2528	GL50803_15213
Hypothetical protein	717	GLP15_5235	*	GL50803_16970
Hypothetical protein	1263	GLP15_5186	GL50581_2270	GL50803_14790
Hypothetical protein	1041	GLP15_1588	*	GL50803_14680
Hypothetical protein	1005	GLP15_5152	GL50581_3488	GL50803_14438
Hypothetical protein	8379	GLP15_3060	GL50581_9183	GL50803_41304
Hypothetical protein	3690	GLP15_1346	GL50581_3771	GL50803_17471
Hypothetical protein	1155	GLP15_769	GL50581_2340	GL50803_16452
Hypothetical protein	4296	GLP15_1	GL50581_5028	GL50803_16585
Hypothetical protein	3759	GLP15_3869	GL50581_1148	GL50803_114912
Hypothetical protein	2457	GLP15_744	GL50581_11633	GL50803_137720
Hypothetical protein	4587	GLP15_3914	*	GL50803_15109
Hypothetical protein	813	GLP15_4041	GL50581_2972	GL50803_16723
Hypothetical protein	1344	GLP15_407	GL50581_706	GL50803_13279
Hypothetical protein	2520	GLP15_4435	GL50581_2098	GL50803_13323
Hypothetical protein	1218	GLP15_3414	GL50581_3416	GL50803_12225
Hypothetical protein	1938	GLP15_3191	GL50581_276	GL50803_22308
Hypothetical protein	1581	GLP15_1992	GL50581_2627	GL50803_12071
Hypothetical protein	1296	GLP15_5116	GL50581_4172	GL50803_15499
Hypothetical protein	10134	GLP15_149	GL50581_827	GL50803_16604
Hypothetical protein	2241	GLP15_35	GL50581_507	GL50803_23655
Hypothetical protein	1830	GLP15_4496	GL50581_2702	GL50803_14940
Hypothetical protein	2490	GLP15_1249	GL50581_261	*
Hypothetical protein	963	GLP15_1856	GL50581_3531	GL50803_3467
Hypothetical protein	1020	GLP15_1179	GL50581_1741	GL50803_9545
Hypothetical protein	2196	GLP15_5146	GL50581_3482	GL50803_17166
Hypothetical protein	597	GLP15_1133	GL50581_2639	GL50803_3291
Hypothetical protein	1242	GLP15_3507	GL50581_1212	GL50803_89285
Hypothetical protein	1302	GLP15_1457	GL50581_3064	GL50803_15289
Hypothetical protein	1005	GLP15_217	GL50581_2540	GL50803_22806
Hypothetical protein	558	GLP15_3925	GL50581_3150	GL50803_31833
Hypothetical protein	1104	GLP15_5013	GL50581_1326	GL50803_7444
Hypothetical protein	1461	GLP15_989	GL50581_624	GL50803_5002
Hypothetical protein	3294	GLP15_4676	GL50581_3231	GL50803_17140
Hypothetical protein	1293	GLP15_1382	GL50581_4539	GL50803_8204
Hypothetical protein	933	GLP15_830	GL50581_3828	GL50803_6174
Hypothetical protein	669	GLP15_2947	GL50581_11997	GL50803_12161
Hypothetical protein	1023	GLP15_3551	GL50581_4204	GL50803_16812
Hypothetical protein	3288	GLP15_2942	GL50581_1075	GL50803_16985
Hypothetical protein	1800	GLP15_442	GL50581_6690	GL50803_16596
Hypothetical protein	879	GLP15_4189	GL50581_3044	GL50803_10241
Hypothetical protein	1245	GLP15_4194	GL50581_2655	GL50803_16089
Hypothetical protein	570	GLP15_1942	GL50581_3300	GL50803_24488
Hypothetical protein	240	GLP15_4183	GL50581_2951	GL50803_11341
Hypothetical protein	2247	GLP15_502	GL50581_3349	GL50803_7706
Hypothetical protein	714	GLP15_913	GL50581_1658	GL50803_13851
Hypothetical protein	171	GLP15_2985	GL50581_3879	GL50803_9505
Hypothetical protein	471	GLP15_5139	GL50581_1024	GL50803_11866
Hypothetical protein	1668	GLP15_2295	GL50581_1492	GL50803_114392
Hypothetical protein	957	GLP15_4166	GL50581_3681	GL50803_6666
Hypothetical protein	576	GLP15_331	GL50581_3546	GL50803_4690
Hypothetical protein	1719	GLP15_1490	GL50581_3709	GL50803_11152
Hypothetical protein	2364	GLP15_1395,GLP15_4548	GL50581_2166	GL50803_24139
Hypothetical protein	606	GLP15_4941	GL50581_1566	GL50803_4356
Hypothetical protein	1497	GLP15_1845	GL50581_3780	GL50803_3867
Hypothetical protein	939	GLP15_4144	GL50581_2420	GL50803_33989
Hypothetical protein	2406	GLP15_5180	GL50581_2276	GL50803_35140
Hypothetical protein	425	GLP15_2037	GL50581_4067	GL50803_15525
Hypothetical protein	393	GLP15_2854	GL50581_1241	GL50803_27696
Hypothetical protein	2610	GLP15_795	GL50581_2451	GL50803_8586
Hypothetical protein	747	GLP15_1199	*	GL50803_101423
Hypothetical protein	3774	GLP15_1111,GLP15_2771	*	*
Hypothetical protein	3960	GLP15_1882	GL50581_2563	GL50803_41212
Hypothetical protein	1122	GLP15_1386	GL50581_4535	GL50803_6120
Hypothetical protein	750	GLP15_2321	GL50581_1520	GL50803_15045
Hypothetical protein	7440	GLP15_2245	GL50581_52	GL50803_32681
Hypothetical protein	600	GLP15_2540	GL50581_3927	GL50803_14064
Hypothetical protein	1815	GLP15_2052	GL50581_4092	GL50803_24985
Hypothetical protein	1548	GLP15_4985	GL50581_1370	GL50803_17200
Hypothetical protein	3324	GLP15_2765	GL50581_2743	GL50803_94762
Hypothetical protein	2433	GLP15_1837	GL50581_3787	GL50803_102110
Hypothetical protein	1320	GLP15_3687	GL50581_2844	GL50803_3420
Hypothetical protein	792	GLP15_295	GL50581_1679	GL50803_15985
Hypothetical protein	1887	GLP15_431	GL50581_3585	GL50803_16478
Hypothetical protein	285	GLP15_2537	GL50581_3930	GL50803_5911
Hypothetical protein	1269	GLP15_1713	GL50581_3904	GL50803_14347
Hypothetical protein	720	GLP15_4046	GL50581_2978	GL50803_112893
Hypothetical protein	1299	GLP15_5165	GL50581_3501	GL50803_27364
Hypothetical protein	1497	GLP15_3390	GL50581_3379	GL50803_8049
Hypothetical protein	7293	GLP15_3281	GL50581_595	GL50803_93002
Hypothetical protein	1008	GLP15_1054	GL50581_4324	GL50803_9571
Hypothetical protein	588	GLP15_1147	*	GL50803_39766
Hypothetical protein	3891	GLP15_73	GL50581_3322	GL50803_11932
Hypothetical protein	2385	GLP15_5220	GL50581_2757	GL50803_14818
Hypothetical protein	525	GLP15_4340	*	GL50803_115695
Hypothetical protein	249	GLP15_4719	GL50581_3274	GL50803_6647
Hypothetical protein	2628	GLP15_3867	GL50581_1150	GL50803_16507
Hypothetical protein	1110	GLP15_3454	GL50581_472	GL50803_5768
Hypothetical protein	573	GLP15_359	GL50581_142	GL50803_9072
Hypothetical protein	894	GLP15_2396	GL50581_130	GL50803_17278
Hypothetical protein	2112	GLP15_120	GL50581_2819	GL50803_17260
Hypothetical protein	1128	GLP15_3073	GL50581_553	GL50803_33629
Hypothetical protein	1695	GLP15_3455	GL50581_473	GL50803_14027
Hypothetical protein	177	GLP15_1546	*	GL50803_99071
Hypothetical protein	1167	GLP15_3573	GL50581_4183	GL50803_3063
Hypothetical protein	4194	GLP15_4727	GL50581_3282	GL50803_112428
Hypothetical protein	2301	GLP15_1977	GL50581_4471	GL50803_10571
Hypothetical protein	951	GLP15_476	GL50581_1051	GL50803_3958
Hypothetical protein	2982	GLP15_1694	GL50581_1799	GL50803_103082
Hypothetical protein	2112	GLP15_3011	GL50581_3121	GL50803_14768
Hypothetical protein	1524	GLP15_2760	GL50581_1589	GL50803_17089
Hypothetical protein	1746	GLP15_3796	GL50581_3609	GL50803_8744
Hypothetical protein	633	GLP15_5070	GL50581_1487	GL50803_14544
Hypothetical protein	3108	GLP15_1146	GL50581_2942	GL50803_32509
Hypothetical protein	2967	GLP15_2197	GL50581_3172	GL50803_86680
Hypothetical protein	408	GLP15_4540	GL50581_2174	GL50803_27423
Hypothetical protein	1440	GLP15_3236	GL50581_4426	GL50803_17340
Hypothetical protein	6879	GLP15_2896,GLP15_2104	*	GL50803_16273
Hypothetical protein	2370	GLP15_3968	GL50581_3595	GL50803_16903
Hypothetical protein	366	GLP15_3795	GL50581_3608	GL50803_112870
Hypothetical protein	2118	GLP15_1830	GL50581_589	GL50803_14933
Hypothetical protein	2559	GLP15_4654	GL50581_1752	GL50803_6375
Hypothetical protein	3813	GLP15_5033	GL50581_4447	GL50803_103205
Hypothetical protein	1917	GLP15_5192	GL50581_2266	GL50803_8854
Hypothetical protein	897	GLP15_4323	GL50581_293	GL50803_14691
Hypothetical protein	420	GLP15_5042	*	GL50803_14180
Hypothetical protein	1323	GLP15_4637	GL50581_2402	GL50803_32908
Hypothetical protein	6378	GLP15_1485	GL50581_3702	GL50803_24603
Hypothetical protein	4200	GLP15_4791	GL50581_249	*
Hypothetical protein	2913	GLP15_2851	GL50581_30	GL50803_102071
Hypothetical protein	1680	GLP15_2584	GL50581_3989	*
Hypothetical protein	339	GLP15_2777	GL50581_12061	GL50803_JH09
Hypothetical protein	3771	GLP15_4739	*	GL50803_93294
Hypothetical protein	1962	GLP15_1925	GL50581_3316	GL50803_27027
Hypothetical protein	6174	GLP15_2885	GL50581_2446	GL50803_89050
Hypothetical protein	2643	GLP15_4665	GL50581_659	GL50803_114014
Hypothetical protein	4659	GLP15_4477	GL50581_1543	GL50803_11321
Hypothetical protein	2442	GLP15_4655	GL50581_1751	GL50803_113871
Hypothetical protein	579	GLP15_3233	GL50581_4423	GL50803_14015
Hypothetical protein	699	GLP15_258	GL50581_973	GL50803_7969
Hypothetical protein	228	GLP15_2499	GL50581_894	GL50803_1590
Hypothetical protein	1224	GLP15_4308	GL50581_1012	GL50803_16931
Hypothetical protein	2010	GLP15_3349	GL50581_3857	GL50803_10232
Hypothetical protein	960	GLP15_3061	GL50581_564	GL50803_13948
Hypothetical protein	1038	GLP15_4804	GL50581_236	GL50803_28779
Hypothetical protein	1479	GLP15_2675	GL50581_1776	GL50803_2362
Hypothetical protein	1083	GLP15_4329	GL50581_299	GL50803_14055
Hypothetical protein	288	GLP15_2055	GL50581_4095	GL50803_11884
Hypothetical protein	2997	GLP15_4669	GL50581_870	GL50803_89730
Hypothetical protein	1269	GLP15_1009	GL50581_4283	GL50803_23756
Hypothetical protein	822	GLP15_2522	GL50581_4337	GL50803_10832
Hypothetical protein	2370	GLP15_18	GL50581_2721	GL50803_16471
Hypothetical protein	1476	GLP15_909	GL50581_1662	GL50803_5167
Hypothetical protein	5694	GLP15_4180	GL50581_2948	GL50803_17401
Hypothetical protein	20220	GLP15_1627	GL50581_1846	GL50803_15485
Hypothetical protein	2508	GLP15_1377	GL50581_1957	GL50803_8195
Hypothetical protein	516	GLP15_1944	GL50581_3298	GL50803_4571
Hypothetical protein	474	GLP15_1010	GL50581_4284	GL50803_5277
Hypothetical protein	300	GLP15_5234	GL50581_2349	GL50803_8505
Hypothetical protein	144	GLP15_5241	GL50581_2928	GL50803_27852
Hypothetical protein	936	GLP15_4352	GL50581_1839	GL50803_6605
Hypothetical protein	5712	GLP15_5161	GL50581_3497	GL50803_17174
Hypothetical protein	636	GLP15_4384	GL50581_2429	GL50803_9755
Hypothetical protein	1212	GLP15_1769	GL50581_702	GL50803_14100
Hypothetical protein	1695	GLP15_3733	GL50581_511	GL50803_32419
Hypothetical protein	366	GLP15_3065	GL50581_560	GL50803_5515
Hypothetical protein	588	GLP15_1509	GL50581_2678	GL50803_10677
Hypothetical protein	600	GLP15_3817	GL50581_215	GL50803_7825
Hypothetical protein	918	GLP15_5111	GL50581_4167	GL50803_11763
Hypothetical protein	2967	GLP15_1755	GL50581_687	GL50803_95023
Hypothetical protein	654	GLP15_330	GL50581_3547	GL50803_4689
Hypothetical protein	1299	GLP15_650	GL50581_1098	GL50803_10712
Hypothetical protein	645	GLP15_3898	GL50581_2503	GL50803_15137
Hypothetical protein	2862	GLP15_2103	GL50581_1460	*
Hypothetical protein	1578	GLP15_2203	GL50581_876	GL50803_9175
Hypothetical protein	657	GLP15_993	GL50581_628	*
Hypothetical protein	5358	GLP15_4197	GL50581_2658	GL50803_34023
Hypothetical protein	855	GLP15_1797	GL50581_2867	GL50803_3538
Hypothetical protein	6621	GLP15_2753	GL50581_1582	GL50803_17092
Hypothetical protein	3120	GLP15_51	GL50581_3022	GL50803_135873
Hypothetical protein	2946	GLP15_1416	GL50581_2921	GL50803_17110
Hypothetical protein	984	GLP15_2863	GL50581_2515	GL50803_14381
Hypothetical protein	1653	GLP15_2327	GL50581_1526	GL50803_28954
Hypothetical protein	2208	GLP15_3711	GL50581_492	GL50803_13903
Hypothetical protein	753	GLP15_1300	GL50581_4553	GL50803_32657
Hypothetical protein	1338	GLP15_2434	GL50581_3077	GL50803_8405
Hypothetical protein	360	GLP15_845	GL50581_3843	GL50803_3680
Hypothetical protein	2598	GLP15_1836	GL50581_3788	GL50803_14963
Hypothetical protein	3054	GLP15_1479	GL50581_3696	GL50803_15347
Hypothetical protein	834	GLP15_534	GL50581_2230	GL50803_15936
Hypothetical protein	792	GLP15_2222	*	GL50803_137690
Hypothetical protein	411	GLP15_463	GL50581_464	GL50803_6929
Hypothetical protein	2937	GLP15_4958	GL50581_1549	GL50803_16922
Hypothetical protein	288	GLP15_1732	GL50581_2202	GL50803_29595
Hypothetical protein	2949	GLP15_427	GL50581_3581	GL50803_14584
Hypothetical protein	777	GLP15_673	GL50581_940	GL50803_15125
Hypothetical protein	1581	GLP15_3253	GL50581_2363	GL50803_14863
Hypothetical protein	1098	GLP15_4187	GL50581_3046	GL50803_10239
Hypothetical protein	1995	GLP15_227	GL50581_2550	GL50803_6579
Hypothetical protein	846	GLP15_1991	GL50581_2628	GL50803_15569
Hypothetical protein	1656	GLP15_2517	GL50581_3941	GL50803_17507
Hypothetical protein	213	GLP15_3313	GL50581_4355	GL50803_8160
Hypothetical protein	735	GLP15_1948	GL50581_3293	GL50803_4577
Hypothetical protein	861	GLP15_1248	GL50581_262	GL50803_5842
Hypothetical protein	1302	GLP15_1453	GL50581_3060	GL50803_15290
Hypothetical protein	3786	GLP15_4707	GL50581_3260	GL50803_6464
Hypothetical protein	2268	GLP15_1875	GL50581_1591	GL50803_16956
Hypothetical protein	2688	GLP15_2266	GL50581_2663	GL50803_101120
Hypothetical protein	966	GLP15_257	GL50581_972	GL50803_7968
Hypothetical protein	318	GLP15_3088	GL50581_1427	GL50803_4152
Hypothetical protein	2472	GLP15_287	GL50581_1065	GL50803_24695
Hypothetical protein	1059	GLP15_1139	GL50581_2634	GL50803_5615
Hypothetical protein	201	GLP15_5236	GL50581_2677	GL50803_29277
Hypothetical protein	786	GLP15_3513	GL50581_1206	GL50803_15546
Hypothetical protein	1017	GLP15_3768	GL50581_162	GL50803_15987
Hypothetical protein	2061	GLP15_3383	GL50581_3372	GL50803_8061
Hypothetical protein	861	GLP15_4066	GL50581_1394	GL50803_15445
Hypothetical protein	6399	GLP15_1497	GL50581_83	GL50803_112784
Hypothetical protein	1071	GLP15_2670	GL50581_1772	GL50803_4597
Hypothetical protein	2940	GLP15_2831	GL50581_2049	GL50803_14708
Hypothetical protein	3210	GLP15_3603	GL50581_961	GL50803_14107
Hypothetical protein	1878	GLP15_4519	GL50581_2395	GL50803_7328
Hypothetical protein	264	GLP15_4840	GL50581_1711	GL50803_6334
Hypothetical protein	1257	GLP15_1360	GL50581_1867	GL50803_10063
Hypothetical protein	375	GLP15_4015	GL50581_1363	GL50803_16044
Hypothetical protein	423	GLP15_1197	GL50581_3660	GL50803_4928
Hypothetical protein	5562	GLP15_4195	GL50581_2656	GL50803_24734
Hypothetical protein	531	GLP15_751	GL50581_2690	GL50803_8771
Hypothetical protein	1344	GLP15_4382	GL50581_2961	GL50803_12146
Hypothetical protein	348	GLP15_2604	GL50581_741	GL50803_8650
Hypothetical protein	6876	GLP15_3472	GL50581_3794	GL50803_113740
Hypothetical protein	606	GLP15_289	GL50581_12069	GL50803_87492
Hypothetical protein	1467	GLP15_2182,GLP15_3534	GL50581_2488	GL50803_16693
Hypothetical protein	435	GLP15_462	GL50581_463	GL50803_UO_JH03
Hypothetical protein	603	GLP15_1626	GL50581_5876	*
Hypothetical protein	2406	GLP15_2120	GL50581_794	GL50803_87774
Hypothetical protein	855	GLP15_4860	GL50581_1694	GL50803_6896
Hypothetical protein	369	GLP15_5059	GL50581_120	GL50803_11050
Hypothetical protein	573	GLP15_947	GL50581_2885	GL50803_3370
Hypothetical protein	2859	GLP15_4061	GL50581_2732	GL50803_15442
Hypothetical protein	1419	GLP15_2228	GL50581_36	GL50803_5820
Hypothetical protein	1986	GLP15_3021	GL50581_3131	GL50803_8738
Hypothetical protein	387	GLP15_2456	GL50581_1413	GL50803_8141
Hypothetical protein	699	GLP15_4668	*	GL50803_15166
Hypothetical protein	1227	GLP15_806	GL50581_367	GL50803_8357
Hypothetical protein	1989	GLP15_55	GL50581_3026	GL50803_16681
Hypothetical protein	1350	GLP15_1590	GL50581_2592	GL50803_8322
Hypothetical protein	552	GLP15_4225	GL50581_848	GL50803_3349
Hypothetical protein	552	GLP15_3912	GL50581_3620	GL50803_15110
Hypothetical protein	2085	GLP15_2870	GL50581_2508	GL50803_16668
Hypothetical protein	924	GLP15_4561	GL50581_4515	GL50803_3021
Hypothetical protein	1797	GLP15_3354	GL50581_2070	GL50803_17404
Hypothetical protein	462	GLP15_2490	GL50581_903	GL50803_28064
Hypothetical protein	2169	GLP15_1384	GL50581_4537	GL50803_14117
Hypothetical protein	1161	GLP15_1472	GL50581_2244	GL50803_4323
Hypothetical protein	462	GLP15_4577	GL50581_4493	GL50803_21943
Hypothetical protein	1584	GLP15_4586	GL50581_4483	GL50803_94658
Hypothetical protein	3660	GLP15_113	GL50581_2826	GL50803_104139
Hypothetical protein	804	GLP15_5067	GL50581_1490	GL50803_7778
Hypothetical protein	2025	GLP15_2974	GL50581_3867	GL50803_14971
Hypothetical protein	1173	GLP15_176	GL50581_1835	GL50803_14252
Hypothetical protein	450	GLP15_4297	GL50581_1003	GL50803_7513
Hypothetical protein	732	GLP15_1711	GL50581_3906	GL50803_2201
Hypothetical protein	1209	GLP15_2313	GL50581_1512	GL50803_12109
Hypothetical protein	1554	GLP15_5110	GL50581_4166	GL50803_15497
Hypothetical protein	3306	GLP15_441	GL50581_2910	GL50803_7721
Hypothetical protein	396	GLP15_3939	GL50581_2304	GL50803_10760
Hypothetical protein	975	GLP15_1159	GL50581_1623	GL50803_9045
Hypothetical protein	1002	GLP15_2125	GL50581_789	GL50803_8789
Hypothetical protein	1662	GLP15_4587	GL50581_4482	GL50803_3007
Hypothetical protein	2631	GLP15_1187	GL50581_3670	GL50803_21330
Hypothetical protein	1806	GLP15_5078	GL50581_207	GL50803_16192
Hypothetical protein	2394	GLP15_1079	GL50581_1081	GL50803_32914
Hypothetical protein	756	GLP15_2773	GL50581_2187	GL50803_13601
Hypothetical protein	2361	GLP15_3992	GL50581_2958	GL50803_29772
Hypothetical protein	939	GLP15_4956	GL50581_1551	GL50803_10871
Hypothetical protein	20928	GLP15_896	*	GL50803_16544
Hypothetical protein	963	GLP15_1745	GL50581_677	GL50803_7552
Hypothetical protein	5274	GLP15_3351	GL50581_3859	GL50803_15149
Hypothetical protein	693	GLP15_1253	GL50581_257	GL50803_14248
Hypothetical protein	2538	GLP15_92	GL50581_324	GL50803_17593
Hypothetical protein	828	GLP15_3772	GL50581_3138	GL50803_137699
Hypothetical protein	666	GLP15_3125	GL50581_3527	GL50803_5866
Hypothetical protein	987	GLP15_3548	GL50581_4207	GL50803_2527
Hypothetical protein	594	GLP15_3747	GL50581_525	GL50803_3158
Hypothetical protein	693	GLP15_3411	GL50581_3419	GL50803_JH10
Hypothetical protein	1539	GLP15_3613	GL50581_2962	GL50803_14083
Hypothetical protein	654	GLP15_884	GL50581_1315	GL50803_10422
Hypothetical protein	2448	GLP15_474	GL50581_1053	GL50803_112557
Hypothetical protein	1392	GLP15_2278	GL50581_1476	GL50803_16369
Hypothetical protein	4251	GLP15_473	GL50581_1054	GL50803_40369
Hypothetical protein	3594	GLP15_3082	GL50581_1421	GL50803_15873
Hypothetical protein	1242	GLP15_5102	GL50581_4159	GL50803_11752
Hypothetical protein	5043	GLP15_471	GL50581_1056	GL50803_92132
Hypothetical protein	252	GLP15_1735	GL50581_2199	GL50803_11632
Hypothetical protein	987	GLP15_1923	GL50581_3318	GL50803_2107
Hypothetical protein	2418	GLP15_243	GL50581_1979	GL50803_14615
Hypothetical protein	2136	GLP15_200	*	GL50803_14765
Hypothetical protein	1074	GLP15_3873	GL50581_1144	GL50803_15085
Hypothetical protein	807	GLP15_1459	GL50581_3066	GL50803_10803
Hypothetical protein	972	GLP15_4434	GL50581_2097	GL50803_3341
Hypothetical protein	627	GLP15_1032	GL50581_4305	GL50803_15080
Hypothetical protein	3261	GLP15_3149,GLP15_3005	GL50581_2067	GL50803_4266
Hypothetical protein	957	GLP15_4075	GL50581_1403	GL50803_16808
Hypothetical protein	4251	GLP15_4717	GL50581_3271	GL50803_101194
Hypothetical protein	534	GLP15_3418	GL50581_3412	GL50803_15600
Hypothetical protein	201	GLP15_1492	GL50581_3710	GL50803_11153
Hypothetical protein	1530	GLP15_90	GL50581_326	GL50803_11960
Hypothetical protein	468	GLP15_1284	GL50581_6498	GL50803_29263
Hypothetical protein	627	GLP15_574	GL50581_95	GL50803_17584
Hypothetical protein	594	GLP15_2098	GL50581_3344	GL50803_3934
Hypothetical protein	807	GLP15_1380	GL50581_4541	GL50803_8201
Hypothetical protein	1974	GLP15_1527	GL50581_1813	GL50803_14433
Hypothetical protein	1863	GLP15_1241	GL50581_4020	GL50803_102921
Hypothetical protein	750	GLP15_5240	GL50581_4087	GL50803_112341
Hypothetical protein	870	GLP15_753	*	GL50803_28629
Hypothetical protein	507	GLP15_886	GL50581_1317	GL50803_10425
Hypothetical protein	936	GLP15_4381	GL50581_2960	GL50803_12147
Hypothetical protein	993	GLP15_2717	GL50581_664	GL50803_10316
Hypothetical protein	4572	GLP15_358	GL50581_141	GL50803_17283
Hypothetical protein	861	GLP15_5195	GL50581_1278	GL50803_8909
Hypothetical protein	1227	GLP15_4635	GL50581_2404	GL50803_22027
Hypothetical protein	1017	GLP15_4067	GL50581_1395	GL50803_15446
Hypothetical protein	1050	GLP15_4600	GL50581_2780	GL50803_16486
Hypothetical protein	1191	GLP15_5108	GL50581_4164	GL50803_15496
Hypothetical protein	2472	GLP15_629	GL50581_4134	GL50803_5809
Hypothetical protein	2253	GLP15_2474	GL50581_4437	GL50803_112235
Hypothetical protein	723	GLP15_23	GL50581_2751	GL50803_2833
Hypothetical protein	2547	GLP15_2093	GL50581_4131	GL50803_16039
Hypothetical protein	564	GLP15_405	GL50581_3693	GL50803_6619
Hypothetical protein	5610	GLP15_255	GL50581_970	GL50803_14593
Hypothetical protein	3015	GLP15_3469	*	GL50803_113741
Hypothetical protein	2466	GLP15_3877	*	GL50803_9948
Hypothetical protein	1230	GLP15_2570	GL50581_3974	GL50803_17036
Hypothetical protein	1014	GLP15_1297	GL50581_4550	GL50803_13201
Hypothetical protein	1992	GLP15_342	GL50581_2035	GL50803_15594
Hypothetical protein	1026	GLP15_3473	GL50581_3795	GL50803_6056
Hypothetical protein	2595	GLP15_506	GL50581_3353	GL50803_34126
Hypothetical protein	492	GLP15_868	GL50581_9577	GL50803_27739
Hypothetical protein	1236	GLP15_3391	GL50581_3380	GL50803_8048
Hypothetical protein	3033	GLP15_4687	GL50581_3242	GL50803_13988
Hypothetical protein	720	GLP15_2556	GL50581_3960	GL50803_13694
Hypothetical protein	1322	GLP15_4278	GL50581_1942	GL50803_114651
Hypothetical protein	5622	GLP15_3740	GL50581_518	GL50803_17527
Hypothetical protein	1062	GLP15_1671	GL50581_3617	GL50803_14525
Hypothetical protein	3648	GLP15_3767	GL50581_163	GL50803_15988
Hypothetical protein	579	GLP15_3694	GL50581_4566	GL50803_26749
Hypothetical protein	414	GLP15_4936	GL50581_1571	GL50803_27193
Hypothetical protein	2523	GLP15_4392	GL50581_2436	GL50803_16720
Hypothetical protein	1338	GLP15_1598	GL50581_2585	GL50803_9128
Hypothetical protein	23517	GLP15_2708	GL50581_234	GL50803_35487
Hypothetical protein	414	GLP15_2576	GL50581_3981	*
Hypothetical protein	4647	GLP15_725	GL50581_2526	GL50803_37161
Hypothetical protein	1008	GLP15_4816	GL50581_3656	GL50803_8704
Hypothetical protein	639	GLP15_951	GL50581_1337	GL50803_13329
Hypothetical protein	1155	GLP15_177	GL50581_1834	GL50803_14250
Hypothetical protein	666	GLP15_6	GL50581_2058	GL50803_16582
Hypothetical protein	14682	GLP15_3588	GL50581_1277	GL50803_91504
Hypothetical protein	3819	GLP15_1098	GL50581_1180	GL50803_91934
Hypothetical protein	1167	GLP15_3861	GL50581_1156	GL50803_14507
Hypothetical protein	726	GLP15_273	GL50581_2501	GL50803_9296
Hypothetical protein	870	GLP15_3415	GL50581_3415	GL50803_12224
Hypothetical protein	969	GLP15_4565	GL50581_4506	GL50803_11363
Hypothetical protein	1806	GLP15_5172	GL50581_2282	GL50803_5456
Hypothetical protein	411	GLP15_4935	GL50581_1572	GL50803_4705
Hypothetical protein	1038	GLP15_5057	GL50581_3645	GL50803_26589
Hypothetical protein	8112	GLP15_977	GL50581_775	GL50803_16390
Hypothetical protein	7404	GLP15_605	GL50581_650	GL50803_42676
Hypothetical protein	6048	GLP15_3380	GL50581_3385	GL50803_17518
Hypothetical protein	1029	GLP15_3436	GL50581_1131	GL50803_16550
Hypothetical protein	1029	GLP15_3746	GL50581_524	GL50803_17529
Hypothetical protein	9267	GLP15_2149	GL50581_3735	GL50803_92602
Hypothetical protein	408	GLP15_1945	GL50581_3297	GL50803_27141
Hypothetical protein	2817	GLP15_446	GL50581_447	GL50803_6542
Hypothetical protein	3921	GLP15_1142	GL50581_2631	GL50803_17627
Hypothetical protein	15831	GLP15_3918	GL50581_3157	GL50803_16772
Hypothetical protein	3156	GLP15_3255	GL50581_2365	GL50803_16256
Hypothetical protein	882	GLP15_4427	GL50581_2090	GL50803_8423
Hypothetical protein	1491	GLP15_2644	GL50581_1688	GL50803_16386
Hypothetical protein	1920	GLP15_2545	GL50581_3922	GL50803_13315
Hypothetical protein	3903	GLP15_563	GL50581_442	GL50803_24861
Hypothetical protein	1119	GLP15_3865	GL50581_1152	GL50803_16506
Hypothetical protein	2499	GLP15_4295,GLP15_137	GL50581_1001	GL50803_14471
Hypothetical protein	624	GLP15_4254	GL50581_2012	GL50803_13603
Hypothetical protein	1233	GLP15_1042	GL50581_4315	GL50803_101330
Hypothetical protein	3198	GLP15_4132	GL50581_1731	GL50803_4627
Hypothetical protein	408	GLP15_5043	GL50581_3629	GL50803_6365
Hypothetical protein	1848	GLP15_2457	GL50581_1414	GL50803_24330
Hypothetical protein	516	GLP15_861	GL50581_3469	GL50803_16234
Hypothetical protein	945	GLP15_4494	GL50581_3186	GL50803_14939
Hypothetical protein	1629	GLP15_2289	GL50581_1465	GL50803_7877
Hypothetical protein	1875	GLP15_3515	GL50581_1204	GL50803_15545
Hypothetical protein	2985	GLP15_3967	GL50581_3594	GL50803_16902
Hypothetical protein	2073	GLP15_581	GL50581_3447	GL50803_137718
Hypothetical protein	1569	GLP15_1763	GL50581_696	GL50803_4017
Hypothetical protein	336	GLP15_784	*	GL50803_8937
Hypothetical protein	1140	GLP15_4111	GL50581_1449	GL50803_9121
Hypothetical protein	2730	GLP15_2078	GL50581_4116	GL50803_15331
Hypothetical protein	342	GLP15_2448	GL50581_2559	GL50803_8122
Hypothetical protein	9135	GLP15_2212	GL50581_884	GL50803_16317
Hypothetical protein	987	GLP15_2571	GL50581_3975	GL50803_103888
Hypothetical protein	1023	GLP15_5131	GL50581_2630	GL50803_16912
Hypothetical protein	756	GLP15_571	GL50581_92	GL50803_17583
Hypothetical protein	372	GLP15_3070	GL50581_12087	GL50803_2863
Hypothetical protein	3954	GLP15_734	GL50581_2534	GL50803_16635
Hypothetical protein	1353	GLP15_3948	GL50581_2295	GL50803_10775
Hypothetical protein	870	GLP15_7	GL50581_2059	GL50803_6147
Hypothetical protein	507	GLP15_3248	GL50581_202	GL50803_9087
Hypothetical protein	513	GLP15_4010	GL50581_12022	GL50803_28737
Hypothetical protein	2040	GLP15_3539	GL50581_4215	GL50803_21063
Hypothetical protein	390	GLP15_703	GL50581_388	GL50803_19867
Hypothetical protein	1533	GLP15_1391	GL50581_2162	GL50803_7597
Hypothetical protein	13083	GLP15_929	GL50581_190	GL50803_113592
Hypothetical protein	4986	GLP15_3033	*	GL50803_16916
Hypothetical protein	894	GLP15_1486	GL50581_3703	GL50803_11139
Hypothetical protein	2247	GLP15_3326	GL50581_570	GL50803_89828
Hypothetical protein	963	GLP15_1052	GL50581_4322	GL50803_101326
Hypothetical protein	2976	GLP15_4220,GLP15_1794	GL50581_854	GL50803_13555
Hypothetical protein	1272	GLP15_381	GL50581_3395	GL50803_9612
Hypothetical protein	2418	GLP15_3268	*	GL50803_5672
Hypothetical protein	2328	GLP15_1935	GL50581_3307	GL50803_16068
Hypothetical protein	672	GLP15_1727	GL50581_2207	GL50803_15461
Hypothetical protein	4041	GLP15_5076	*	GL50803_7791
Hypothetical protein	4053	GLP15_4317	GL50581_287	GL50803_16930
Hypothetical protein	654	GLP15_4967	GL50581_2808	GL50803_2419
Hypothetical protein	1161	GLP15_4640	GL50581_2399	GL50803_15186
Hypothetical protein	1371	GLP15_5109	GL50581_4165	GL50803_11761
Hypothetical protein	1005	GLP15_179	GL50581_1832	*
Hypothetical protein	516	GLP15_3994	*	GL50803_112519
Hypothetical protein	999	GLP15_4910	GL50581_2382	GL50803_14603
Hypothetical protein	357	GLP15_4213	GL50581_2030	GL50803_23552
Hypothetical protein	4950	GLP15_234	GL50581_1969	GL50803_114498
Hypothetical protein	1388	GLP15_3016	GL50581_3126	GL50803_33863
Hypothetical protein	2520	GLP15_117	GL50581_2822	GL50803_23897
Hypothetical protein	9528	GLP15_4279,GLP15_1777	GL50581_1941	GL50803_16768
Hypothetical protein	1653	GLP15_3669	GL50581_19	GL50803_17083
Hypothetical protein	483	GLP15_1474	GL50581_2246	GL50803_27056
Hypothetical protein	6573	GLP15_1512	GL50581_2681	GL50803_16599
Hypothetical protein	429	GLP15_3118	GL50581_3521	GL50803_5873
Hypothetical protein	1392	GLP15_4619	GL50581_2439	GL50803_25235
Hypothetical protein	828	GLP15_3031	*	GL50803_91127
Hypothetical protein	663	GLP15_1859	*	*
Hypothetical protein	1995	GLP15_4813	GL50581_3659	GL50803_17255
Hypothetical protein	207	GLP15_678	GL50581_12068	*
Hypothetical protein	7977	GLP15_4927	GL50581_761	GL50803_6082
Hypothetical protein	1716	GLP15_3676	GL50581_9	GL50803_112059
Hypothetical protein	375	GLP15_100	GL50581_2838	GL50803_17266
Hypothetical protein	2115	GLP15_3063	GL50581_562	GL50803_13947
Hypothetical protein	1416	GLP15_85	GL50581_331	GL50803_11952
Hypothetical protein	294	GLP15_2865	GL50581_2513	GL50803_16670
Hypothetical protein	3204	GLP15_4196	GL50581_2657	GL50803_3455
Hypothetical protein	1230	GLP15_5167	GL50581_3503	GL50803_5116
Hypothetical protein	723	GLP15_3083	GL50581_1422	GL50803_40007
Hypothetical protein	543	GLP15_28	GL50581_2791	GL50803_16297
Hypothetical protein	888	GLP15_4730	GL50581_3285	GL50803_4540
Hypothetical protein	1017	GLP15_4610	GL50581_3215	GL50803_7765
Hypothetical protein	2724	GLP15_4397	GL50581_1912	GL50803_21527
Hypothetical protein	813	GLP15_852	GL50581_3478	GL50803_15834
Hypothetical protein	273	GLP15_1183	GL50581_12057	*
Hypothetical protein	948	GLP15_191	GL50581_1822	GL50803_113023
Hypothetical protein	2784	GLP15_1597	GL50581_2586	GL50803_32828
Hypothetical protein	1503	GLP15_2249	GL50581_56	GL50803_13942
Hypothetical protein	1905	GLP15_4396	*	GL50803_16402
Hypothetical protein	780	GLP15_4721	GL50581_3276	GL50803_17125
Hypothetical protein	609	GLP15_4361	*	GL50803_15893
Hypothetical protein	249	GLP15_3394	GL50581_3383	GL50803_26679
Hypothetical protein	1920	GLP15_57	GL50581_3028	GL50803_38275
Hypothetical protein	1716	GLP15_3144	GL50581_1639	GL50803_15013
Hypothetical protein	2934	GLP15_3978	GL50581_537	GL50803_16226
Hypothetical protein	3210	GLP15_214	GL50581_3390	GL50803_7751
Hypothetical protein	2562	GLP15_456	GL50581_457	GL50803_42368
Hypothetical protein	1632	GLP15_489	GL50581_1037	GL50803_11170
Hypothetical protein	2295	GLP15_2204	GL50581_877	GL50803_101955
Hypothetical protein	516	GLP15_2108	GL50581_807	GL50803_2404
Hypothetical protein	819	GLP15_1642	GL50581_4014	GL50803_24453
Hypothetical protein	990	GLP15_4490	GL50581_3182	GL50803_22739
Hypothetical protein	7962	GLP15_4034	GL50581_4393	GL50803_16734
Hypothetical protein	1821	GLP15_1575	GL50581_3438	GL50803_16860
Hypothetical protein	4635	GLP15_4233	GL50581_3443	GL50803_16351
Hypothetical protein	2790	GLP15_1541	GL50581_916	GL50803_10608
Hypothetical protein	2127	GLP15_3920	GL50581_3155	GL50803_13288
Hypothetical protein	813	GLP15_2959	GL50581_2574	GL50803_14850
Hypothetical protein	405	GLP15_4133	GL50581_1730	GL50803_4624
Hypothetical protein	855	GLP15_1328	GL50581_3752	GL50803_10522
Hypothetical protein	690	GLP15_4545	GL50581_2169	GL50803_5248
Hypothetical protein	861	GLP15_3247	GL50581_201	GL50803_9086
Hypothetical protein	2058	GLP15_3087	GL50581_1426	GL50803_4151
Hypothetical protein	711	GLP15_2399	GL50581_127	GL50803_17276
Hypothetical protein	3285	GLP15_2215	GL50581_887	GL50803_16315
Hypothetical protein	2829	GLP15_1483	GL50581_3700	GL50803_29424
Hypothetical protein	1701	GLP15_872	GL50581_3459	GL50803_6139
Hypothetical protein	2958	GLP15_2164	GL50581_3082	GL50803_5183
Hypothetical protein	4362	GLP15_4019	GL50581_1367	GL50803_114829
Hypothetical protein	744	GLP15_2488	GL50581_905	GL50803_14341
Hypothetical protein	804	GLP15_1998	GL50581_2621	GL50803_12062
Hypothetical protein	3789	GLP15_3848	GL50581_2777	GL50803_36515
Hypothetical protein	3366	GLP15_2386	GL50581_1121	GL50803_6556
Hypothetical protein	3696	GLP15_3117	GL50581_3520	GL50803_5874
Hypothetical protein	756	GLP15_1522	GL50581_1819	GL50803_7348
Hypothetical protein	1866	GLP15_3457	GL50581_475	GL50803_102728
Hypothetical protein	1077	GLP15_3721	GL50581_316	GL50803_16996
Hypothetical protein	582	GLP15_42	GL50581_500	GL50803_3755
Hypothetical protein	2457	GLP15_4771	GL50581_2482	GL50803_14490
Hypothetical protein	261	GLP15_2292	GL50581_1462	GL50803_23874
Hypothetical protein	1611	GLP15_3071	GL50581_555	GL50803_2864
Hypothetical protein	672	GLP15_1359	GL50581_1868	GL50803_10062
Hypothetical protein	1278	GLP15_2801	GL50581_343	GL50803_10946
Hypothetical protein	2562	GLP15_3892	GL50581_1674	GL50803_10161
Hypothetical protein	2592	GLP15_1672	GL50581_3618	GL50803_16194
Hypothetical protein	3630	GLP15_3445	GL50581_1124	GL50803_16556
Hypothetical protein	2727	GLP15_4852	GL50581_1702	GL50803_6886
Hypothetical protein	675	GLP15_559	GL50581_1881	GL50803_13056
Hypothetical protein	903	GLP15_4706	GL50581_3259	GL50803_14213
Hypothetical protein	4731	GLP15_4182	GL50581_2950	GL50803_17403
Hypothetical protein	1422	GLP15_644	GL50581_1104	GL50803_10705
Hypothetical protein	165	GLP15_110	GL50581_12000	*
Hypothetical protein	525	GLP15_517	GL50581_12020	GL50803_10901
Hypothetical protein	522	GLP15_3712	GL50581_493	GL50803_13904
Hypothetical protein	726	GLP15_950	GL50581_1336	GL50803_13330
Hypothetical protein	1689	GLP15_3339	GL50581_3847	GL50803_6615
Hypothetical protein	591	GLP15_4812	GL50581_2459	GL50803_17256
Hypothetical protein	1569	GLP15_986	GL50581_621	*
Hypothetical protein	2412	GLP15_2466	GL50581_4439	GL50803_17334
Hypothetical protein	1290	GLP15_1796	GL50581_2868	GL50803_3539
Hypothetical protein	1458	GLP15_2866	GL50581_2512	GL50803_14380
Hypothetical protein	909	GLP15_1038	GL50581_4311	GL50803_87577
Hypothetical protein	564	GLP15_2484	GL50581_908	GL50803_7026
Hypothetical protein	996	GLP15_2610	GL50581_748	GL50803_8658
Hypothetical protein	351	GLP15_1949	*	GL50803_4578
Hypothetical protein	366	GLP15_591	*	GL50803_119672
Hypothetical protein	1164	GLP15_3570	GL50581_4186	GL50803_13210
Hypothetical protein	570	GLP15_2126	GL50581_788	GL50803_40692
Hypothetical protein	513	GLP15_3734	GL50581_512	GL50803_17524
Hypothetical protein	702	GLP15_2983	GL50581_3877	GL50803_14967
Hypothetical protein	654	GLP15_1213	GL50581_4048	GL50803_97017
Hypothetical protein	966	GLP15_1936	GL50581_3306	GL50803_16067
Hypothetical protein	162	GLP15_4971	*	*
Hypothetical protein	5907	GLP15_881	GL50581_1312	GL50803_17008
Hypothetical protein	504	GLP15_1417	GL50581_2920	GL50803_17111
Hypothetical protein	555	GLP15_426	GL50581_3580	GL50803_14583
Hypothetical protein	1377	GLP15_3921	GL50581_3154	GL50803_3211
Hypothetical protein	4104	GLP15_2390	GL50581_1117	GL50803_14241
Hypothetical protein	441	GLP15_3549	GL50581_4206	GL50803_26379
Hypothetical protein	4203	GLP15_1666	*	GL50803_8023
Hypothetical protein	1518	GLP15_1979	GL50581_4473	GL50803_10569
Hypothetical protein	804	GLP15_4242	GL50581_2352	GL50803_8511
Hypothetical protein	1530	GLP15_2542	GL50581_3925	GL50803_17501
Hypothetical protein	1269	GLP15_1156	GL50581_1620	GL50803_9048
Hypothetical protein	10983	GLP15_2577	GL50581_3982	GL50803_114201
Hypothetical protein	1356	GLP15_702	GL50581_389	GL50803_4852
Hypothetical protein	1320	GLP15_3328	GL50581_568	GL50803_21133
Hypothetical protein	444	GLP15_583	GL50581_3449	GL50803_2509
Hypothetical protein	9150	GLP15_518	GL50581_3363	GL50803_16980
Hypothetical protein	3618	GLP15_4606	GL50581_3211	GL50803_90665
Hypothetical protein	2487	GLP15_4190	*	GL50803_114636
Hypothetical protein	2382	GLP15_1612	GL50581_1858	GL50803_17396
Hypothetical protein	4548	GLP15_277	GL50581_1058	GL50803_87472
Hypothetical protein	366	GLP15_163	GL50581_840	GL50803_18471
Hypothetical protein	2235	GLP15_3913	*	GL50803_10079
Hypothetical protein	2403	GLP15_832	GL50581_3830	GL50803_6176
Hypothetical protein	204	GLP15_3066	GL50581_559	GL50803_5514
Hypothetical protein	1179	GLP15_1717,GLP15_5138	*	GL50803_111809
Hypothetical protein	1860	GLP15_351	GL50581_134	GL50803_6492
Hypothetical protein	726	GLP15_3320	GL50581_4362	GL50803_8148
Hypothetical protein	522	GLP15_2010	GL50581_2153	GL50803_3720
Hypothetical protein	7839	GLP15_1593	GL50581_2589	GL50803_16430
Hypothetical protein	2613	GLP15_1952	GL50581_3290	GL50803_9485
Hypothetical protein	423	GLP15_429	GL50581_3583	GL50803_UO_JH01
Hypothetical protein	738	GLP15_843	GL50581_3841	GL50803_2549
Hypothetical protein	1131	GLP15_3688	GL50581_2843	GL50803_3421
Hypothetical protein	3933	GLP15_5221	GL50581_2758	GL50803_22543
Hypothetical protein	975	GLP15_143	GL50581_822	GL50803_16607
Hypothetical protein	435	GLP15_133	GL50581_997	GL50803_7521
Hypothetical protein	6864	GLP15_3237	GL50581_4427	GL50803_37488
Hypothetical protein	2574	GLP15_2349	GL50581_175	GL50803_16464
Hypothetical protein	1152	GLP15_851	GL50581_3479	GL50803_12800
Hypothetical protein	1437	GLP15_2019	*	GL50803_5787
Hypothetical protein	5160	GLP15_4695	GL50581_3248	GL50803_101212
Hypothetical protein	684	GLP15_5100	GL50581_4157	GL50803_11749
Hypothetical protein	387	GLP15_1570	GL50581_2709	GL50803_10850
Hypothetical protein	939	GLP15_4535	GL50581_2764	GL50803_17365
Hypothetical protein	654	GLP15_3778	GL50581_1263	GL50803_14565
Hypothetical protein	639	GLP15_3001	GL50581_3895	GL50803_97741
Hypothetical protein	2421	GLP15_4103	GL50581_1457	GL50803_9198
Hypothetical protein	2436	GLP15_4698	GL50581_3251	GL50803_17134
Hypothetical protein	3246	GLP15_2971	GL50581_3864	GL50803_14972
Hypothetical protein	786	GLP15_3106	GL50581_3509	GL50803_29486
Hypothetical protein	1491	GLP15_926	GL50581_187	GL50803_4911
Hypothetical protein	1344	GLP15_4171	GL50581_3685	GL50803_6672
Hypothetical protein	1359	GLP15_1028	GL50581_4301	GL50803_9913
Hypothetical protein	669	GLP15_2718	GL50581_665	GL50803_10315
Hypothetical protein	771	GLP15_2412	GL50581_3200	GL50803_8349
Hypothetical protein	1395	GLP15_807	GL50581_368	GL50803_8358
Hypothetical protein	420	GLP15_1644	GL50581_4012	GL50803_24451
Hypothetical protein	1794	GLP15_208	GL50581_3368	GL50803_14669
Hypothetical protein	1275	GLP15_3660	GL50581_26	GL50803_17079
Hypothetical protein	1011	GLP15_4209	GL50581_2945	GL50803_3528
Hypothetical protein	651	GLP15_4898	GL50581_2571	GL50803_6469
Hypothetical protein	405	GLP15_3193	GL50581_278	GL50803_3581
Hypothetical protein	5244	GLP15_5060	GL50581_119	GL50803_15334
Hypothetical protein	1995	GLP15_4307	GL50581_1011	GL50803_15145
Hypothetical protein	1833	GLP15_2518	GL50581_3940	GL50803_17506
Hypothetical protein	2253	GLP15_5080	GL50581_209	GL50803_36426
Hypothetical protein	7167	GLP15_2036	GL50581_4068	GL50803_17189
Hypothetical protein	357	GLP15_1373	GL50581_1256	GL50803_14660
Hypothetical protein	1209	GLP15_5132	GL50581_2694	GL50803_21792
Hypothetical protein	951	GLP15_1226	GL50581_4035	GL50803_11551
Hypothetical protein	939	GLP15_2449	GL50581_2558	GL50803_8123
Hypothetical protein	1179	GLP15_4722	GL50581_3277	GL50803_101189
Hypothetical protein	3090	GLP15_1048	GL50581_4319	GL50803_14758
Hypothetical protein	504	GLP15_1254	GL50581_256	GL50803_6592
Hypothetical protein	4212	GLP15_2376	GL50581_3106	GL50803_9807
Hypothetical protein	1131	GLP15_4211	GL50581_2032	GL50803_16159
Hypothetical protein	456	GLP15_3634	GL50581_4259	GL50803_15474
Hypothetical protein	3291	GLP15_1435	GL50581_67	GL50803_24043
Hypothetical protein	1284	GLP15_464	GL50581_465	GL50803_6928
Hypothetical protein	3600	GLP15_2712	GL50581_4244	GL50803_17549
Hypothetical protein	1932	GLP15_3334	GL50581_3598	GL50803_95878
Hypothetical protein	1257	GLP15_2347	GL50581_173	GL50803_3563
Hypothetical protein	570	GLP15_4110	GL50581_1450	GL50803_14874
Hypothetical protein	810	GLP15_2025	GL50581_4077	GL50803_5779
Hypothetical protein	1029	GLP15_5134	GL50581_2692	GL50803_15581
Hypothetical protein	717	GLP15_3737	GL50581_515	GL50803_6679
Hypothetical protein	972	GLP15_2860	GL50581_1235	GL50803_6015
Hypothetical protein	7824	GLP15_748	GL50581_4519	GL50803_103818
Hypothetical protein	645	GLP15_2138	GL50581_3724	GL50803_11196
Hypothetical protein	4530	GLP15_3337	GL50581_3601	GL50803_5543
Hypothetical protein	1386	GLP15_3251	GL50581_205	GL50803_9090
Hypothetical protein	981	GLP15_2544	GL50581_3923	GL50803_13316
Hypothetical protein	7389	GLP15_1603	GL50581_2581	GL50803_9134
Hypothetical protein	906	GLP15_2361	GL50581_2327	GL50803_13863
Hypothetical protein	1794	GLP15_2144	*	GL50803_23699
Hypothetical protein	702	GLP15_726	GL50581_2527	GL50803_10444
Hypothetical protein	687	GLP15_1083	GL50581_1078	GL50803_15244
Hypothetical protein	7221	GLP15_4439	GL50581_2101	GL50803_24818
Hypothetical protein	1191	GLP15_2592	GL50581_3017	GL50803_16078
Hypothetical protein	588	GLP15_4794	GL50581_246	GL50803_14915
Hypothetical protein	372	GLP15_4456	GL50581_2116	GL50803_2710
Hypothetical protein	615	GLP15_40	GL50581_502	GL50803_26838
Hypothetical protein	540	GLP15_4069	GL50581_1397	GL50803_11613
Hypothetical protein	462	GLP15_3493	GL50581_3814	GL50803_14589
Hypothetical protein	2157	GLP15_5219	GL50581_2756	GL50803_8955
Hypothetical protein	5169	GLP15_1494	GL50581_3712	GL50803_16869
Hypothetical protein	1425	GLP15_4779	GL50581_2667	GL50803_7577
Hypothetical protein	1980	GLP15_1082	GL50581_1079	GL50803_16560
Hypothetical protein	420	GLP15_3559	*	*
Hypothetical protein	2046	GLP15_589	GL50581_3455	GL50803_6919
Hypothetical protein	561	GLP15_139	GL50581_819	GL50803_3786
Hypothetical protein	1470	GLP15_717	GL50581_2518	GL50803_3855
Hypothetical protein	3789	GLP15_2157	GL50581_3004	GL50803_16701
Hypothetical protein	1125	GLP15_5022	GL50581_4458	GL50803_17329
Hypothetical protein	11706	GLP15_4368	*	GL50803_41451
Hypothetical protein	756	GLP15_533	GL50581_2231	GL50803_13428
Hypothetical protein	303	GLP15_5088	*	GL50803_9598
Hypothetical protein	6201	GLP15_4753	GL50581_2465	GL50803_10034
Hypothetical protein	1869	GLP15_3608	GL50581_2967	GL50803_7422
Hypothetical protein	1017	GLP15_1210	GL50581_4051	GL50803_10341
Hypothetical protein	5001	GLP15_2348	GL50581_174	*
Hypothetical protein	653	GLP15_2949	GL50581_1069	GL50803_12163
Hypothetical protein	1338	GLP15_3459	GL50581_478	GL50803_7390
Hypothetical protein	771	GLP15_2906	GL50581_2895	GL50803_17617
Hypothetical protein	924	GLP15_582	GL50581_3448	GL50803_2508
Hypothetical protein	948	GLP15_5214	GL50581_3165	GL50803_8960
Hypothetical protein	1152	GLP15_4520	GL50581_2394	GL50803_21628
Hypothetical protein	1905	GLP15_2703	GL50581_618	GL50803_14126
Hypothetical protein	1143	GLP15_4004	GL50581_1353	GL50803_17446
Hypothetical protein	1377	GLP15_1471	GL50581_2243	GL50803_4324
Hypothetical protein	11511	GLP15_4518	*	GL50803_95908
Hypothetical protein	1170	GLP15_626	GL50581_4137	GL50803_2812
Hypothetical protein	2372	GLP15_876	*	*
Hypothetical protein	1065	GLP15_1899	GL50581_419	GL50803_8922
Hypothetical protein	1497	GLP15_621	GL50581_4342	GL50803_6982
Hypothetical protein	894	GLP15_4322	GL50581_292	GL50803_8377
Hypothetical protein	342	GLP15_637	GL50581_1111	GL50803_10696
Hypothetical protein	1158	GLP15_96	*	GL50803_9861
Hypothetical protein	1182	GLP15_698	GL50581_394	GL50803_2860
Hypothetical protein	720	GLP15_4074	GL50581_1402	GL50803_90710
Hypothetical protein	462	GLP15_5075	GL50581_1482	GL50803_7790
Hypothetical protein	5283	GLP15_558	GL50581_1882	GL50803_17580
Hypothetical protein	2136	GLP15_2015	GL50581_671	GL50803_4837
Hypothetical protein	630	GLP15_3556	GL50581_4199	GL50803_88960
Hypothetical protein	270	GLP15_846	GL50581_3844	GL50803_3679
Hypothetical protein	798	GLP15_2135	GL50581_3722	GL50803_11200
Hypothetical protein	4044	GLP15_816	GL50581_377	GL50803_104186
Hypothetical protein	2037	GLP15_870	GL50581_3461	GL50803_16237
Hypothetical protein	546	GLP15_5099	GL50581_4156	GL50803_15490
Hypothetical protein	2424	GLP15_1073	GL50581_1087	GL50803_14796
Hypothetical protein	513	GLP15_1375	GL50581_1955	GL50803_20413
Hypothetical protein	1395	GLP15_2580	GL50581_3985	GL50803_8639
Hypothetical protein	2262	GLP15_2932	GL50581_1378	GL50803_15377
Hypothetical protein	4734	GLP15_447	GL50581_448	GL50803_137749
Hypothetical protein	2544	GLP15_838	GL50581_3836	GL50803_4587
Hypothetical protein	789	GLP15_1864	GL50581_1961	GL50803_7139
Hypothetical protein	1590	GLP15_1388	GL50581_2159	GL50803_7600
Hypothetical protein	1752	GLP15_586	GL50581_3452	GL50803_14322
Hypothetical protein	2952	GLP15_240	GL50581_1976	GL50803_16312
Hypothetical protein	1029	GLP15_3995	GL50581_4542	GL50803_3079
Hypothetical protein	1428	GLP15_1351	GL50581_3162	GL50803_15103
Hypothetical protein	1935	GLP15_609	GL50581_4353	GL50803_8075
Hypothetical protein	624	GLP15_3080	*	GL50803_40006
Hypothetical protein	768	GLP15_3567	GL50581_4189	GL50803_14161
Hypothetical protein	888	GLP15_2309	GL50581_1507	GL50803_17499
Hypothetical protein	2028	GLP15_1292	GL50581_4545	GL50803_17453
Hypothetical protein	915	GLP15_2677	GL50581_1778	GL50803_4711
Hypothetical protein	576	GLP15_2520	GL50581_4340	GL50803_10836
Hypothetical protein	1299	GLP15_183	GL50581_1830	GL50803_24097
Hypothetical protein	549	GLP15_390	GL50581_105	GL50803_2750
Hypothetical protein	708	GLP15_4811	GL50581_1250	GL50803_2267
Hypothetical protein	3774	GLP15_1921	*	GL50803_137713
Hypothetical protein	792	GLP15_3554	GL50581_4201	GL50803_16814
Hypothetical protein	1641	GLP15_1482	GL50581_3699	GL50803_11131
Hypothetical protein	2772	GLP15_3222	GL50581_4412	GL50803_14071
Hypothetical protein	18963	GLP15_1304	GL50581_4557	GL50803_39938
Hypothetical protein	4065	GLP15_5149	GL50581_3485	GL50803_17168
Hypothetical protein	927	GLP15_1270	GL50581_2141	GL50803_88059
Hypothetical protein	2661	GLP15_3703	GL50581_2262	GL50803_6725
Hypothetical protein	321	GLP15_374	GL50581_2314	GL50803_22504
Hypothetical protein	411	GLP15_2857	GL50581_1238	GL50803_27694
Hypothetical protein	1584	GLP15_523	GL50581_2497	GL50803_16981
Hypothetical protein	1242	GLP15_2978	GL50581_3872	GL50803_96779
Hypothetical protein	264	GLP15_3186	GL50581_270	GL50803_3202
Hypothetical protein	423	GLP15_3526	GL50581_226	GL50803_20315
Hypothetical protein	423	GLP15_1549	GL50581_1217	GL50803_12875
Hypothetical protein	3309	GLP15_2441	GL50581_546	GL50803_23389
Hypothetical protein	1488	GLP15_2007	GL50581_1637	*
Hypothetical protein	642	GLP15_1125	GL50581_4523	GL50803_6185
Hypothetical protein	516	GLP15_3927	GL50581_3148	GL50803_2824
Hypothetical protein	2310	GLP15_5069	GL50581_1488	GL50803_14543
Hypothetical protein	369	GLP15_2496	GL50581_897	GL50803_16588
Hypothetical protein	1392	GLP15_4853	GL50581_1701	GL50803_6887
Hypothetical protein	1539	GLP15_2598	GL50581_734	GL50803_15898
Hypothetical protein	1887	GLP15_1352	GL50581_3163	GL50803_10051
Hypothetical protein	873	GLP15_922	*	GL50803_116967
Hypothetical protein	1575	GLP15_4405	GL50581_1920	GL50803_6407
Hypothetical protein	1473	GLP15_1311	GL50581_4564	GL50803_15239
Hypothetical protein	615	GLP15_4959	GL50581_1548	GL50803_10868
Hypothetical protein	3222	GLP15_3260	GL50581_2370	GL50803_103849
Hypothetical protein	2595	GLP15_1406	GL50581_2932	GL50803_6422
Hypothetical protein	369	GLP15_2288	GL50581_1466	GL50803_7876
Hypothetical protein	5760	GLP15_2136	GL50581_3723	GL50803_17202
Hypothetical protein	660	GLP15_4890	GL50581_1904	GL50803_1902
Hypothetical protein	8529	GLP15_3199	*	GL50803_89117
Hypothetical protein	297	GLP15_1442	GL50581_74	GL50803_13576
Hypothetical protein	774	GLP15_1683	GL50581_1897	GL50803_3493
Hypothetical protein	1041	GLP15_2063	GL50581_4102	GL50803_24979
Hypothetical protein	933	GLP15_716	GL50581_2517	GL50803_13467
Hypothetical protein	945	GLP15_2183,GLP15_3535	GL50581_2489	GL50803_25071
Hypothetical protein	4788	GLP15_5039,GLP15_2465	GL50581_4440	GL50803_4657
Hypothetical protein	801	GLP15_3766	GL50581_164	GL50803_4420
Hypothetical protein	1005	GLP15_4533	GL50581_2762	GL50803_13262
Hypothetical protein	1137	GLP15_2841	GL50581_3564	GL50803_10014
Hypothetical protein	2955	GLP15_4475	GL50581_1541	GL50803_15399
Hypothetical protein	951	GLP15_3171	GL50581_4234	GL50803_6736
Hypothetical protein	516	GLP15_699	GL50581_393	GL50803_2861
Hypothetical protein	1200	GLP15_1103	GL50581_1185	GL50803_2605
Hypothetical protein	2172	GLP15_603	GL50581_652	GL50803_33674
Hypothetical protein	2802	GLP15_4776	*	GL50803_14487
Hypothetical protein	552	GLP15_4802	GL50581_238	GL50803_32766
Hypothetical protein	408	GLP15_1920	GL50581_440	GL50803_23808
Hypothetical protein	801	GLP15_1217	GL50581_4045	GL50803_11566
Hypothetical protein	1668	GLP15_3419	GL50581_3411	GL50803_12218
Hypothetical protein	723	GLP15_2297	GL50581_1494	GL50803_12082
Hypothetical protein	963	GLP15_4582	GL50581_4487	GL50803_3549
Hypothetical protein	1005	GLP15_776	GL50581_2880	GL50803_16875
Hypothetical protein	210	GLP15_2867	GL50581_2511	GL50803_28112
Hypothetical protein	465	GLP15_2081	9	GL50803_29387
Hypothetical protein	1455	GLP15_3852	GL50581_1165	GL50803_16502
Hypothetical protein	1860	GLP15_3624	GL50581_4250	GL50803_17546
Hypothetical protein	762	GLP15_2047	*	GL50803_101451
Hypothetical protein	765	GLP15_4713	GL50581_3266	GL50803_6451
Hypothetical protein	909	GLP15_723	GL50581_2524	GL50803_16637
Hypothetical protein	3054	GLP15_2595	GL50581_731	*
Hypothetical protein	642	GLP15_1030	GL50581_4303	GL50803_9916
Hypothetical protein	3606	GLP15_733	GL50581_2533	GL50803_10455
Hypothetical protein	2964	GLP15_538	GL50581_2226	GL50803_15416
Hypothetical protein	6222	GLP15_3447	GL50581_1122	GL50803_21622
Hypothetical protein	594	GLP15_1131	GL50581_2641	GL50803_3294
Hypothetical protein	996	GLP15_2658	GL50581_1760	GL50803_11245
Hypothetical protein	1251	GLP15_661	GL50581_929	GL50803_17426
Hypothetical protein	1872	GLP15_3184	GL50581_268	GL50803_15888
Hypothetical protein	714	GLP15_2600	GL50581_736	GL50803_12795
Hypothetical protein	1020	GLP15_4078	GL50581_1406	GL50803_11624
Hypothetical protein	708	GLP15_762	GL50581_2348	GL50803_8501
Hypothetical protein	645	GLP15_3916	GL50581_2870	GL50803_2338
Hypothetical protein	1440	GLP15_5096	GL50581_4153	GL50803_11743
Hypothetical protein	3114	GLP15_4005	GL50581_1354	GL50803_17447
Hypothetical protein	2271	GLP15_620	GL50581_4343	GL50803_14333
Hypothetical protein	909	GLP15_718	GL50581_2519	GL50803_16640
Hypothetical protein	753	GLP15_682,GLP15_4503	GL50581_410	GL50803_16245
Hypothetical protein	660	GLP15_318	GL50581_3557	GL50803_6038
Hypothetical protein	4038	GLP15_3242	GL50581_4432	GL50803_6317
Hypothetical protein	579	GLP15_414	GL50581_712	GL50803_7244
Hypothetical protein	789	GLP15_3765	GL50581_165	GL50803_4416
Hypothetical protein	1611	GLP15_1809	GL50581_2855	GL50803_8623
Hypothetical protein	804	GLP15_209	GL50581_3369	GL50803_14668
Hypothetical protein	5013	GLP15_224	GL50581_2547	GL50803_6582
Hypothetical protein	456	GLP15_1336	GL50581_3760	GL50803_8560
Hypothetical protein	282	GLP15_223	GL50581_2546	GL50803_6583
Hypothetical protein	717	GLP15_4709	GL50581_3262	GL50803_6447
Hypothetical protein	2022	GLP15_1370	GL50581_1253	GL50803_17236
Hypothetical protein	5010	GLP15_2305	GL50581_1503	GL50803_12094
Hypothetical protein	522	GLP15_5034	GL50581_4446	GL50803_15139
Hypothetical protein	2118	GLP15_688	GL50581_404	GL50803_112811
Hypothetical protein	1641	GLP15_2291	GL50581_1463	GL50803_16367
Hypothetical protein	468	GLP15_4320	GL50581_290	GL50803_93463
Hypothetical protein	1650	GLP15_4595	GL50581_4475	GL50803_17492
Hypothetical protein	1212	GLP15_2505	GL50581_3953	GL50803_15157
Hypothetical protein	2571	GLP15_1190	GL50581_3667	GL50803_16135
Hypothetical protein	6207	GLP15_2121	GL50581_793	GL50803_28635
Hypothetical protein	699	GLP15_66	GL50581_3328	GL50803_11925
Hypothetical protein	2925	GLP15_3172	GL50581_4235	GL50803_6735
Hypothetical protein	1167	GLP15_2532	GL50581_3935	GL50803_32399
Hypothetical protein	346	GLP15_1264,GLP15_2724	GL50581_4565	GL50803_8980
Hypothetical protein	1122	GLP15_3094	GL50581_1433	GL50803_3307
Hypothetical protein	819	GLP15_818	GL50581_379	GL50803_95451
Hypothetical protein	372	GLP15_3471	GL50581_3793	GL50803_6060
Hypothetical protein	1845	GLP15_2884	GL50581_2445	GL50803_13844
Hypothetical protein	1599	GLP15_4950	GL50581_1557	GL50803_10880
Hypothetical protein	792	GLP15_4205	GL50581_2994	GL50803_16414
Hypothetical protein	279	GLP15_4441	GL50581_2102	GL50803_8254
Hypothetical protein	1515	GLP15_4330	GL50581_300	GL50803_16926
Hypothetical protein	447	GLP15_665	GL50581_12067	GL50803_29081
Hypothetical protein	405	GLP15_2624	GL50581_1609	GL50803_9355
Hypothetical protein	4983	GLP15_590	GL50581_3456	GL50803_6920
Hypothetical protein	960	GLP15_9	GL50581_2061	GL50803_16581
Hypothetical protein	1008	GLP15_903	GL50581_1667	GL50803_14552
Hypothetical protein	675	GLP15_511	GL50581_3358	GL50803_15311
Hypothetical protein	2478	GLP15_2763	GL50581_2745	GL50803_17354
Hypothetical protein	13686	GLP15_1520	GL50581_1821	GL50803_16966
Hypothetical protein	1707	GLP15_4711	GL50581_3264	GL50803_112416
Hypothetical protein	3480	GLP15_664	GL50581_932	GL50803_24113
Hypothetical protein	2151	GLP15_1680	GL50581_1900	GL50803_137693
Hypothetical protein	408	GLP15_2864	GL50581_2514	GL50803_113995
Hypothetical protein	453	GLP15_2792	GL50581_352	GL50803_16522
Hypothetical protein	3651	GLP15_3777	GL50581_1264	GL50803_86815
Hypothetical protein	423	GLP15_1508	GL50581_2676	GL50803_10679
Hypothetical protein	1623	GLP15_4164	GL50581_3679	GL50803_14269
Hypothetical protein	1419	GLP15_3844	GL50581_2773	GL50803_22291
Hypothetical protein	1272	GLP15_3710	GL50581_491	GL50803_33898
Hypothetical protein	276	GLP15_1822	GL50581_12006	GL50803_28514
Hypothetical protein	972	GLP15_3500	*	*
Hypothetical protein	1905	GLP15_2548	GL50581_3918	GL50803_7343
Hypothetical protein	1563	GLP15_1487	GL50581_3704	GL50803_15353
Hypothetical protein	1725	GLP15_4858	GL50581_1696	GL50803_33281
Hypothetical protein	1317	GLP15_1816	GL50581_4149	GL50803_23800
Hypothetical protein	693	GLP15_4035	GL50581_4394	GL50803_5497
Hypothetical protein	1791	GLP15_1221	GL50581_4041	GL50803_11557
Hypothetical protein	2217	GLP15_4766	GL50581_2477	GL50803_13995
Hypothetical protein	1956	GLP15_2747	GL50581_1577	GL50803_17094
Hypothetical protein	2310	GLP15_1841	GL50581_3784	GL50803_91295
Hypothetical protein	138	GLP15_3584	GL50581_362	GL50803_5448
Hypothetical protein	426	GLP15_656	GL50581_1093	GL50803_14299
Hypothetical protein	1137	GLP15_3246	GL50581_200	GL50803_14861
Hypothetical protein	3633	GLP15_4624	GL50581_2415	GL50803_7608
Hypothetical protein	1314	GLP15_1695	GL50581_1798	GL50803_7655
Hypothetical protein	6234	GLP15_1396	GL50581_2941	GL50803_102056
Hypothetical protein	1971	GLP15_4169	GL50581_3684	GL50803_6671
Hypothetical protein	3231	GLP15_1177	GL50581_1743	GL50803_17577
Hypothetical protein	2952	GLP15_2067	GL50581_4106	GL50803_8608
Hypothetical protein	4659	GLP15_2668	GL50581_1770	GL50803_4595
Hypothetical protein	5481	GLP15_4634	GL50581_2405	GL50803_5186
Hypothetical protein	951	GLP15_902	GL50581_1668	GL50803_7800
Hypothetical protein	1875	GLP15_4521	GL50581_2393	GL50803_16184
Hypothetical protein	954	GLP15_4271	*	*
Hypothetical protein	195	GLP15_353	GL50581_136	GL50803_27878
Hypothetical protein	645	GLP15_2878	GL50581_609	GL50803_12920
Hypothetical protein	369	GLP15_5105	GL50581_4162	*
Hypothetical protein	1587	GLP15_3893	GL50581_1673	GL50803_10162
Hypothetical protein	906	GLP15_3779	GL50581_1262	GL50803_28336
Hypothetical protein	609	GLP15_3175	GL50581_4238	GL50803_31743
Hypothetical protein	897	GLP15_1579	GL50581_3435	GL50803_16861
Hypothetical protein	1239	GLP15_1310	GL50581_4563	GL50803_15240
Hypothetical protein	672	GLP15_4370	GL50581_602	GL50803_7685
Hypothetical protein	4845	GLP15_2557	GL50581_3961	GL50803_114216
Hypothetical protein	2532	GLP15_2799	GL50581_345	GL50803_10943
Hypothetical protein	4011	GLP15_4345	GL50581_2712	GL50803_137684
Hypothetical protein	1071	GLP15_306	GL50581_1995	GL50803_20594
Hypothetical protein	456	GLP15_2001	GL50581_3221	GL50803_17241
Hypothetical protein	918	GLP15_1061	*	GL_P15-6492
Hypothetical protein	1203	GLP15_2011	GL50581_2154	GL50803_16288
Hypothetical protein	2892	GLP15_2058	GL50581_4097	GL50803_15515
Hypothetical protein	3687	GLP15_3875	GL50581_1141	GL50803_15084
Hypothetical protein	978	GLP15_3393	GL50581_3382	GL50803_13310
Hypothetical protein	3075	GLP15_4186	*	GL50803_10238
Hypothetical protein	1335	GLP15_2606	GL50581_743	GL50803_8652
Hypothetical protein	813	GLP15_2112	GL50581_803	GL50803_21342
Hypothetical protein	948	GLP15_3695	GL50581_2254	GL50803_16126
Hypothetical protein	3885	GLP15_465	GL50581_466	GL50803_6927
Hypothetical protein	1413	GLP15_3301	GL50581_4375	GL50803_15342
Hypothetical protein	369	GLP15_2892	GL50581_816	GL50803_31439
Hypothetical protein	399	GLP15_1868	GL50581_1965	GL50803_7135
Hypothetical protein	2025	GLP15_4135	GL50581_1728	GL50803_137751
Hypothetical protein	1794	GLP15_1228	GL50581_4034	GL50803_15432
Hypothetical protein	885	GLP15_3801	GL50581_575	GL50803_15989
Hypothetical protein	3078	GLP15_3950	GL50581_2294	GL50803_10778
Hypothetical protein	2946	GLP15_5030	GL50581_4450	GL50803_103175
Hypothetical protein	690	GLP15_747	GL50581_4518	GL50803_16949
Hypothetical protein	351	GLP15_4394	GL50581_1908	GL50803_21525
Hypothetical protein	972	GLP15_4697	GL50581_3250	GL50803_7081
Hypothetical protein	399	GLP15_2587	*	GL50803_4873
Hypothetical protein	615	GLP15_4525	GL50581_2389	GL50803_2328
Hypothetical protein	5475	GLP15_498	GL50581_1028	GL50803_31978
Hypothetical protein	393	GLP15_4856	GL50581_1698	GL50803_14310
Hypothetical protein	1326	GLP15_5127	GL50581_3158	GL50803_16910
Hypothetical protein	975	GLP15_2331	GL50581_1530	GL50803_16827
Hypothetical protein	1230	GLP15_760	GL50581_2351	GL50803_8509
Hypothetical protein	2469	GLP15_336	GL50581_3541	GL50803_93693
Hypothetical protein	4923	GLP15_3824	GL50581_221	GL50803_23447
Hypothetical protein	3789	GLP15_1886	GL50581_2567	GL50803_95787
Hypothetical protein	348	GLP15_1817	GL50581_4148	GL50803_29630
Hypothetical protein	582	GLP15_3820	GL50581_217	*
Hypothetical protein	2388	GLP15_3424	GL50581_3406	GL50803_12213
Hypothetical protein	1233	GLP15_5115	GL50581_4171	GL50803_11772
Hypothetical protein	1218	GLP15_2158	GL50581_3005	GL50803_16700
Hypothetical protein	480	GLP15_1914	GL50581_434	GL50803_7204
Hypothetical protein	765	GLP15_1229	GL50581_4032	GL50803_11548
Hypothetical protein	1704	GLP15_4732	GL50581_3287	GL50803_96306
Hypothetical protein	5133	GLP15_3269	GL50581_588	GL50803_9363
Hypothetical protein	609	GLP15_5012	GL50581_1325	GL50803_14458
Hypothetical protein	276	GLP15_1873	GL50581_1593	GL50803_3733
Hypothetical protein	612	GLP15_3109	GL50581_3512	GL50803_11305
Hypothetical protein	912	GLP15_1458	GL50581_3065	GL50803_10804
Hypothetical protein	1044	GLP15_638	GL50581_1110	GL50803_10697
Hypothetical protein	1542	GLP15_4949	GL50581_1558	GL50803_10881
Hypothetical protein	861	GLP15_813	GL50581_374	GL50803_14690
Hypothetical protein	2538	GLP15_293	GL50581_1677	GL50803_27602
Hypothetical protein	711	GLP15_1751	GL50581_683	GL50803_14482
Hypothetical protein	2805	GLP15_1247	GL50581_263	GL50803_17606
Hypothetical protein	7656	GLP15_4276	GL50581_1944	GL50803_21082
Hypothetical protein	765	GLP15_4900	GL50581_2573	GL50803_6471
Hypothetical protein	519	GLP15_4787	GL50581_1937	GL50803_13539
Hypothetical protein	3306	GLP15_4011	GL50581_1359	GL50803_9143
Hypothetical protein	495	GLP15_4620	GL50581_12089	GL50803_88922
Hypothetical protein	2127	GLP15_4140	GL50581_1722	GL50803_31340
Hypothetical protein	2823	GLP15_3410	GL50581_3420	GL50803_12231
Hypothetical protein	885	GLP15_1537	GL50581_912	GL50803_15251
Hypothetical protein	1596	GLP15_3069	GL50581_556	GL50803_96580
Hypothetical protein	1419	GLP15_3662	GL50581_24	GL50803_17081
Hypothetical protein	315	GLP15_1019	GL50581_4292	GL50803_28994
Hypothetical protein	558	GLP15_1595	GL50581_2588	GL50803_8329
Hypothetical protein	1104	GLP15_1645	GL50581_4011	GL50803_1643
Hypothetical protein	1002	GLP15_2472	GL50581_4435	GL50803_17336
Hypothetical protein	528	GLP15_488	GL50581_1038	GL50803_32041
Hypothetical protein	3564	GLP15_1714	GL50581_3903	GL50803_14346
Hypothetical protein	690	GLP15_3025	GL50581_3135	GL50803_16794
Hypothetical protein	1749	GLP15_2498	GL50581_895	GL50803_22439
Hypothetical protein	1068	GLP15_5141	GL50581_1022	GL50803_17161
Hypothetical protein	702	GLP15_3282	GL50581_594	GL50803_28699
Hypothetical protein	1140	GLP15_2237	GL50581_44	GL50803_7234
Hypothetical protein	11634	GLP15_3789	*	GL50803_112875
Hypothetical protein	5682	GLP15_3152	GL50581_4217	GL50803_27896
Hypothetical protein	5061	GLP15_4725	GL50581_3280	GL50803_17123
Hypothetical protein	19263	GLP15_275	*	GL50803_137711
Hypothetical protein	795	GLP15_4715	GL50581_3268	GL50803_17129
Hypothetical protein	1647	GLP15_508	GL50581_3355	GL50803_16978
Hypothetical protein	291	GLP15_2026	GL50581_12042	GL50803_5778
Hypothetical protein	1215	GLP15_3115	GL50581_3518	GL50803_24528
Hypothetical protein	381	GLP15_4975	GL50581_12093	GL50803_31617
Hypothetical protein	1080	GLP15_4861	GL50581_1693	GL50803_6897
Hypothetical protein	693	GLP15_4929	*	GL50803_6084
Hypothetical protein	2001	GLP15_2835	GL50581_2045	GL50803_14278
Hypothetical protein	3003	GLP15_1222	*	GL50803_11556
Hypothetical protein	492	GLP15_2128	GL50581_786	GL50803_23004
Hypothetical protein	657	GLP15_4557	GL50581_4511	GL50803_3559
Hypothetical protein	2709	GLP15_2200	GL50581_873	GL50803_16307
Hypothetical protein	1740	GLP15_1750	GL50581_682	GL50803_7559
Hypothetical protein	795	GLP15_695	GL50581_397	GL50803_26739
Hypothetical protein	3927	GLP15_152	GL50581_830	GL50803_16603
Hypothetical protein	504	GLP15_3828	GL50581_2595	GL50803_2926
Hypothetical protein	6291	GLP15_773	GL50581_2883	GL50803_87056
Hypothetical protein	978	GLP15_1976	GL50581_4470	GL50803_10572
Hypothetical protein	531	GLP15_1620	GL50581_1851	GL50803_11715
Hypothetical protein	1086	GLP15_3192	GL50581_277	GL50803_3582
Hypothetical protein	2418	GLP15_1854	GL50581_3534	GL50803_33592
Hypothetical protein	1077	GLP15_1857	GL50581_3530	GL50803_3465
Hypothetical protein	903	GLP15_781	*	GL50803_16876
Hypothetical protein	2496	GLP15_2912	GL50581_2901	GL50803_8460
Hypothetical protein	780	GLP15_786	GL50581_2460	GL50803_8942
Hypothetical protein	954	GLP15_2031	GL50581_4072	GL50803_112348
Hypothetical protein	2091	GLP15_2704	GL50581_619	GL50803_14127
Hypothetical protein	444	GLP15_1853	GL50581_3535	GL50803_13164
Hypothetical protein	2529	GLP15_3942	GL50581_2301	GL50803_10764
Hypothetical protein	1581	GLP15_3231	GL50581_4421	GL50803_13133
Hypothetical protein	2304	GLP15_3299	GL50581_4377	GL50803_17119
Hypothetical protein	2028	GLP15_1342	GL50581_3767	GL50803_5536
Hypothetical protein	3711	GLP15_37	GL50581_505	GL50803_16365
Hypothetical protein	663	GLP15_477	GL50581_1050	GL50803_26917
Hypothetical protein	2646	GLP15_1931	GL50581_3310	GL50803_5925
Hypothetical protein	3618	GLP15_2627	GL50581_1606	GL50803_6933
Hypothetical protein	201	GLP15_1927	GL50581_3314	GL50803_27028
Hypothetical protein	1212	GLP15_2426	GL50581_1389	GL50803_8415
Hypothetical protein	1797	GLP15_3129	GL50581_3170	GL50803_4554
Hypothetical protein	1515	GLP15_172	GL50581_3009	GL50803_16894
Hypothetical protein	7899	GLP15_2224	GL50581_32	GL50803_16321
Hypothetical protein	1548	GLP15_4367	GL50581_1953	GL50803_24584
Hypothetical protein	777	GLP15_1002	GL50581_637	GL50803_2972
Hypothetical protein	4812	GLP15_4597	*	GL50803_16484
Hypothetical protein	609	GLP15_1756	GL50581_688	GL50803_19189
Hypothetical protein	960	GLP15_2588	GL50581_3992	GL50803_101918
Hypothetical protein	684	GLP15_1407	GL50581_2931	GL50803_6423
Hypothetical protein	1062	GLP15_225	GL50581_2548	GL50803_6581
Hypothetical protein	873	GLP15_190	GL50581_1823	GL50803_15226
Hypothetical protein	1863	GLP15_4343	GL50581_2714	GL50803_6212
Hypothetical protein	1530	GLP15_3572	GL50581_4184	GL50803_3062
Hypothetical protein	588	GLP15_3006	GL50581_2068	GL50803_15944
Hypothetical protein	690	GLP15_1489	GL50581_3708	GL50803_11151
Hypothetical protein	1473	GLP15_1291	GL50581_4544	GL50803_32363
Hypothetical protein	3342	GLP15_328	GL50581_3549	GL50803_13700
Hypothetical protein	768	GLP15_4457	GL50581_2117	GL50803_3141
Hypothetical protein	831	GLP15_2190	GL50581_1845	GL50803_92651
Hypothetical protein	381	GLP15_4226	GL50581_847	GL50803_32335
Hypothetical protein	2190	GLP15_2234	GL50581_42	GL50803_32676
Hypothetical protein	1254	GLP15_2303	GL50581_1501	GL50803_21971
Hypothetical protein	2100	GLP15_3327	GL50581_569	GL50803_13196
Hypothetical protein	1269	GLP15_3601	GL50581_963	GL50803_6072
Hypothetical protein	1320	GLP15_4473	GL50581_1539	GL50803_11327
Hypothetical protein	3306	GLP15_3791	GL50581_3604	GL50803_3746
Hypothetical protein	429	GLP15_3122	GL50581_3525	GL50803_14046
Hypothetical protein	1728	GLP15_256	GL50581_971	GL50803_7966
Hypothetical protein	6561	GLP15_640	GL50581_1108	GL50803_17431
Hypothetical protein	1497	GLP15_545	GL50581_2218	GL50803_15418
Hypothetical protein	1023	GLP15_364	GL50581_147	GL50803_14857
Hypothetical protein	315	GLP15_3154	GL50581_4219	GL50803_6535
Hypothetical protein	4986	GLP15_564	*	GL50803_5307
Hypothetical protein	3858	GLP15_2087	GL50581_4124	GL50803_22268
Hypothetical protein	390	GLP15_2184,GLP15_3536	GL50581_2490	GL50803_2633
Hypothetical protein	924	GLP15_104	GL50581_2835	GL50803_9850
Hypothetical protein	1818	GLP15_274	GL50581_2502	GL50803_114230
Hypothetical protein	828	GLP15_5045	GL50581_3632	GL50803_6367
Hypothetical protein	1653	GLP15_4608	GL50581_3213	GL50803_16713
Hypothetical protein	2187	GLP15_3553	GL50581_4202	GL50803_16813
Hypothetical protein	618	GLP15_1538	GL50581_913	GL50803_29252
Hypothetical protein	3177	GLP15_1911	GL50581_431	GL50803_7207
Hypothetical protein	441	GLP15_4995	GL50581_3721	GL50803_11201
Hypothetical protein	477	GLP15_3265	*	GL50803_6508
Hypothetical protein	1320	GLP15_677	GL50581_2799	GL50803_10139
Hypothetical protein	615	GLP15_5217	GL50581_2755	GL50803_14819
Hypothetical protein	789	GLP15_4615	*	GL50803_16717
Hypothetical protein	330	GLP15_3525	GL50581_12079	GL50803_27835
Hypothetical protein	1272	GLP15_2645	GL50581_1689	GL50803_100845
Hypothetical protein	10830	GLP15_1505	GL50581_2674	GL50803_15264
Hypothetical protein	339	GLP15_1192	GL50581_12058	GL50803_31331
Hypothetical protein	372	GLP15_4454	GL50581_12017	GL50803_16357
Hypothetical protein	8748	GLP15_5205	GL50581_1288	GL50803_16492
Hypothetical protein	1668	GLP15_2053	GL50581_4093	GL50803_137746
Hypothetical protein	513	GLP15_3628	GL50581_4254	GL50803_11696
Hypothetical protein	2661	GLP15_3862	GL50581_1155	GL50803_16504
Hypothetical protein	513	GLP15_4823	GL50581_2648	GL50803_13354
Hypothetical protein	687	GLP15_2090	GL50581_4128	GL50803_15089
Hypothetical protein	1869	GLP15_1268	GL50581_2143	GL50803_88065
Hypothetical protein	903	GLP15_1718	*	GL50803_115469
Hypothetical protein	2670	GLP15_952	*	GL50803_16230
Hypothetical protein	513	GLP15_2511	GL50581_3947	GL50803_15154
Hypothetical protein	333	GLP15_4913	GL50581_2379	GL50803_7989
Hypothetical protein	432	GLP15_1051	GL50581_4321	GL50803_19230
Hypothetical protein	1482	GLP15_1641	GL50581_4015	GL50803_11380
Hypothetical protein	3135	GLP15_1155	GL50581_1619	GL50803_14846
Hypothetical protein	258	GLP15_283	GL50581_1061	GL50803_30851
Hypothetical protein	2067	GLP15_1704	GL50581_3914	GL50803_33866
Hypothetical protein	462	GLP15_3491	GL50581_3812	GL50803_7948
Hypothetical protein	2973	GLP15_3543	GL50581_4212	GL50803_16653
Hypothetical protein	4503	GLP15_3261	GL50581_2371	GL50803_14230
Hypothetical protein	19377	GLP15_1916	GL50581_436	GL50803_137712
Hypothetical protein	6048	GLP15_3134	GL50581_1649	GL50803_23634
Hypothetical protein	1353	GLP15_5147	GL50581_3483	GL50803_17167
Hypothetical protein	2511	GLP15_3205	GL50581_643	GL50803_39210
Hypothetical protein	5580	GLP15_2086	GL50581_4123	GL50803_16445
Hypothetical protein	324	GLP15_865	GL50581_3465	GL50803_16236
Hypothetical protein	2655	GLP15_2308	GL50581_1506	GL50803_17498
Hypothetical protein	534	GLP15_3477	GL50581_3799	GL50803_4368
Hypothetical protein	2109	GLP15_4955	GL50581_1552	GL50803_16923
Hypothetical protein	489	GLP15_871	GL50581_3460	GL50803_6138
Hypothetical protein	1092	GLP15_5170,GLP15_5230	GL50581_2285	GL50803_17273
Hypothetical protein	4287	GLP15_1951	GL50581_3291	GL50803_94287
Hypothetical protein	1425	GLP15_4230	GL50581_3441	GL50803_16350
Hypothetical protein	606	GLP15_1401	GL50581_2937	GL50803_17104
Hypothetical protein	555	GLP15_2452	GL50581_1409	GL50803_8135
Hypothetical protein	5757	GLP15_4024	GL50581_1628	GL50803_17439
Hypothetical protein	573	GLP15_794	GL50581_2452	GL50803_8585
Hypothetical protein	189	GLP15_4449	GL50581_2110	GL50803_28477
Hypothetical protein	1443	GLP15_4077	GL50581_1405	GL50803_15454
Hypothetical protein	918	GLP15_2581	GL50581_3986	GL50803_114199
Hypothetical protein	1215	GLP15_5183	GL50581_2273	GL50803_8865
Hypothetical protein	705	GLP15_4710	GL50581_3263	GL50803_6448
Hypothetical protein	1773	GLP15_4906	GL50581_2386	GL50803_14601
Hypothetical protein	1626	GLP15_1721	GL50581_2213	GL50803_15464
Hypothetical protein	1464	GLP15_1775	GL50581_2287	GL50803_95233
Hypothetical protein	2445	GLP15_3830	GL50581_2597	GL50803_32911
Hypothetical protein	6387	GLP15_4458	GL50581_2118	GL50803_36943
Hypothetical protein	1287	GLP15_2661	GL50581_1763	GL50803_11237
Hypothetical protein	1368	GLP15_2113	GL50581_802	GL50803_21341
Hypothetical protein	1146	GLP15_344	GL50581_2033	GL50803_12174
Hypothetical protein	3222	GLP15_4841	GL50581_1710	GL50803_6332
Hypothetical protein	11610	GLP15_3497	GL50581_11712	GL50803_113722
Hypothetical protein	1800	GLP15_706	GL50581_385	*
Hypothetical protein	1323	GLP15_1640	GL50581_4016	GL50803_11381
Hypothetical protein	4434	GLP15_175,GLP15_4355	GL50581_1836	*
Hypothetical protein	1734	GLP15_1414	GL50581_2923	GL50803_2906
Hypothetical protein	1611	GLP15_1085	GL50581_1077	GL50803_10552
Hypothetical protein	1632	GLP15_1218	GL50581_4044	GL50803_11563
Hypothetical protein	963	GLP15_1739	GL50581_2195	GL50803_4897
Hypothetical protein	738	GLP15_2648	GL50581_1692	GL50803_16384
Hypothetical protein	2478	GLP15_3895	GL50581_2506	GL50803_23884
Hypothetical protein	6036	GLP15_4592	GL50581_4477	GL50803_94646
Hypothetical protein	5427	GLP15_4835	GL50581_1716	GL50803_7661
Hypothetical protein	975	GLP15_701	GL50581_390	GL50803_16844
Hypothetical protein	1746	GLP15_4134	GL50581_1729	GL50803_4622
Hypothetical protein	555	GLP15_984	GL50581_763	GL50803_3635
Hypothetical protein	831	GLP15_482	GL50581_1045	GL50803_17062
Hypothetical protein	633	GLP15_3583	GL50581_361	GL50803_13924
Hypothetical protein	507	GLP15_839	GL50581_3837	GL50803_27147
Hypothetical protein	2811	GLP15_1269	GL50581_2142	GL50803_34906
Hypothetical protein	933	GLP15_2943	GL50581_1074	GL50803_29774
Hypothetical protein	330	GLP15_3089	GL50581_1428	GL50803_26988
Hypothetical protein	2346	GLP15_366	GL50581_149	GL50803_14858
Hypothetical protein	255	GLP15_4360	*	GL50803_26442
Hypothetical protein	2688	GLP15_1381	GL50581_4540	GL50803_14662
Hypothetical protein	1848	GLP15_3741	GL50581_519	GL50803_6685
Hypothetical protein	1656	GLP15_930	GL50581_191	GL50803_15777
Hypothetical protein	693	GLP15_5029	GL50581_4451	GL50803_87261
Hypothetical protein	990	GLP15_1325	GL50581_3749	GL50803_17468
Hypothetical protein	3078	GLP15_433	GL50581_3587	GL50803_42357
Hypothetical protein	849	GLP15_770	GL50581_2339	GL50803_113415
Hypothetical protein	363	GLP15_1001	GL50581_636	GL50803_2973
Hypothetical protein	795	GLP15_2716	GL50581_663	GL50803_20020
Hypothetical protein	1794	GLP15_3929	GL50581_3146	GL50803_2822
Hypothetical protein	3213	GLP15_1378	*	GL50803_113565
Hypothetical protein	3312	GLP15_825	GL50581_3822	GL50803_7188
Hypothetical protein	2205	GLP15_3718	GL50581_313	GL50803_6245
Hypothetical protein	348	GLP15_3241	GL50581_4431	GL50803_23424
Hypothetical protein	1470	GLP15_1970	GL50581_4464	GL50803_33513
Hypothetical protein	4149	GLP15_969	GL50581_766	GL50803_9697
Hypothetical protein	306	GLP15_544	GL50581_2219	GL50803_11443
Hypothetical protein	909	GLP15_284	GL50581_1062	GL50803_40920
Hypothetical protein	864	GLP15_4859	GL50581_1695	GL50803_14313
Hypothetical protein	1374	GLP15_1273	GL50581_2138	GL50803_6345
Hypothetical protein	1215	GLP15_4964	GL50581_2805	GL50803_16482
Hypothetical protein	417	GLP15_3019	GL50581_3129	GL50803_28620
Hypothetical protein	522	GLP15_3686	GL50581_2845	GL50803_3419
Hypothetical protein	294	GLP15_2975	GL50581_3868	GL50803_14970
Hypothetical protein	2061	GLP15_4263	GL50581_2004	GL50803_29359
Hypothetical protein	288	GLP15_4353	GL50581_1838	GL50803_27918
Hypothetical protein	639	GLP15_93	GL50581_323	GL50803_11965
Hypothetical protein	1812	GLP15_2148	GL50581_3734	GL50803_14903
Hypothetical protein	810	GLP15_5233	*	GL50803_112150
Hypothetical protein	879	GLP15_2315	GL50581_1514	GL50803_8468
Hypothetical protein	786	GLP15_3028	GL50581_910	GL50803_3705
Hypothetical protein	507	GLP15_4543	GL50581_2171	GL50803_5250
Hypothetical protein	531	GLP15_2852	GL50581_1243	GL50803_6026
Hypothetical protein	654	GLP15_4736	GL50581_153	GL50803_17286
Hypothetical protein	3264	GLP15_2057	GL50581_4096	GL50803_137747
Hypothetical protein	981	GLP15_2526	GL50581_4333	GL50803_15296
Hypothetical protein	666	GLP15_3597	*	GL50803_26435
Hypothetical protein	1005	GLP15_4309	GL50581_1013	GL50803_10221
Hypothetical protein	471	GLP15_2894	GL50581_814	GL50803_6254
Hypothetical protein	495	GLP15_1601	GL50581_12001	GL50803_9132
Hypothetical protein	1878	GLP15_4151	*	GL50803_87461
Hypothetical protein	657	GLP15_72	GL50581_3323	GL50803_15532
Hypothetical protein	2595	GLP15_2012	GL50581_2155	GL50803_16287
Hypothetical protein	1260	GLP15_841	GL50581_3839	GL50803_17012
Hypothetical protein	1032	GLP15_2118	GL50581_796	GL50803_8804
Hypothetical protein	6330	GLP15_4556	GL50581_4510	*
Hypothetical protein	597	GLP15_4401	GL50581_1916	GL50803_14192
Hypothetical protein	609	GLP15_515	GL50581_8976	GL50803_10898
Hypothetical protein	525	GLP15_2205	GL50581_878	GL50803_14891
Hypothetical protein	3747	GLP15_4643	GL50581_2396	GL50803_17217
Hypothetical protein	966	GLP15_4063	GL50581_2734	GL50803_15444
Hypothetical protein	4380	GLP15_2582	GL50581_3987	GL50803_4883
Hypothetical protein	1902	GLP15_1810	GL50581_2854	GL50803_8625
Hypothetical protein	1986	GLP15_939	GL50581_2427	GL50803_17242
Hypothetical protein	21303	GLP15_4931,GLP15_2746	GL50581_1576	GL50803_37350
Hypothetical protein	438	GLP15_3068	GL50581_557	GL50803_18559
Hypothetical protein	273	GLP15_1956	GL50581_2611	GL50803_9480
Hypothetical protein	1164	GLP15_3495	GL50581_3816	GL50803_113723
Hypothetical protein	2145	GLP15_1510	GL50581_2679	GL50803_10676
Hypothetical protein	390	GLP15_3974	GL50581_533	GL50803_27635
Hypothetical protein	729	GLP15_2607	GL50581_744	GL50803_8654
Hypothetical protein	228	GLP15_1827	GL50581_4139	GL50803_8394
Hypothetical protein	942	GLP15_2122	GL50581_792	GL50803_8799
Hypothetical protein	1548	GLP15_2531	GL50581_3936	GL50803_10821
Hypothetical protein	1476	GLP15_4937	GL50581_1570	GL50803_4708
Hypothetical protein	753	GLP15_1326	GL50581_3750	GL50803_10524
Hypothetical protein	1587	GLP15_1020	GL50581_4293	GL50803_9899
Hypothetical protein	1449	GLP15_134	GL50581_998	GL50803_7520
Hypothetical protein	1677	GLP15_1869	GL50581_1966	GL50803_7134
Hypothetical protein	2931	GLP15_3496	GL50581_3817	GL50803_137750
Hypothetical protein	951	GLP15_2388	GL50581_1119	GL50803_6558
Hypothetical protein	384	GLP15_3409	GL50581_3421	GL50803_15602
Hypothetical protein	1266	GLP15_1208	GL50581_4053	GL50803_10339
Hypothetical protein	4707	GLP15_2089	*	GL50803_16037
Hypothetical protein	510	GLP15_2630	GL50581_1603	GL50803_14328
Hypothetical protein	3579	GLP15_1383	GL50581_4538	GL50803_90044
Hypothetical protein	345	GLP15_1263	GL50581_2147	GL50803_8979
Hypothetical protein	462	GLP15_5218	GL50581_4568	*
Hypothetical protein	600	GLP15_5245	*	GL50803_20181
Hypothetical protein	426	GLP15_615	*	GL50803_4764
Hypothetical protein	447	GLP15_4440	GL50581_4669	GL50803_8253
Hypothetical protein	486	GLP15_2770	*	GL50803_4820
Hypothetical protein	2562	GLP15_3858	GL50581_1160	GL50803_14509
Hypothetical protein	396	GLP15_630	GL50581_4133	GL50803_5810
Hypothetical protein	3588	GLP15_3599	GL50581_965	GL50803_16888
Hypothetical protein	1512	GLP15_4118	*	GL50803_111973
Hypothetical protein	1026	GLP15_1235	GL50581_4026	GL50803_11535
Hypothetical protein	4527	GLP15_4387	GL50581_2431	GL50803_9752
Hypothetical protein	1134	GLP15_1558	GL50581_1226	GL50803_2014
Hypothetical protein	1953	GLP15_3593	GL50581_1273	GL50803_4644
Hypothetical protein	954	GLP15_5081	*	GL50803_86468
Hypothetical protein	702	GLP15_3874	GL50581_1142	GL50803_9952
Hypothetical protein	1980	GLP15_3229	GL50581_4420	GL50803_17342
Hypothetical protein	1197	GLP15_2503	GL50581_3955	GL50803_10270
Hypothetical protein	24486	GLP15_4142	GL50581_2422	GL50803_38462
Hypothetical protein	864	GLP15_1498	GL50581_82	GL50803_7639
Hypothetical protein	3600	GLP15_1237	GL50581_4024	GL50803_87970
Hypothetical protein	2094	GLP15_1766	GL50581_699	GL50803_95001
Hypothetical protein	1770	GLP15_2616	*	GL50803_JH05
Hypothetical protein	390	GLP15_1716	GL50581_3901	GL50803_33870
Hypothetical protein	2358	GLP15_657	GL50581_1092	GL50803_14298
Hypothetical protein	897	GLP15_3387	GL50581_3376	GL50803_8055
Hypothetical protein	1314	GLP15_2430	GL50581_8384	GL50803_22855
Hypothetical protein	1383	GLP15_1478	GL50581_3695	GL50803_11125
Hypothetical protein	1764	GLP15_720	GL50581_2521	GL50803_16638
Hypothetical protein	2364	GLP15_3254	GL50581_2364	GL50803_14864
Hypothetical protein	579	GLP15_4809	GL50581_1248	GL50803_12953
Hypothetical protein	804	GLP15_4373	*	GL50803_92892
Hypothetical protein	2484	GLP15_3239	GL50581_4429	GL50803_14167
Hypothetical protein	405	GLP15_1278	GL50581_2134	GL50803_6340
Hypothetical protein	1383	GLP15_1076	GL50581_1084	GL50803_8883
Hypothetical protein	1710	GLP15_737	GL50581_2537	GL50803_10460
Hypothetical protein	849	GLP15_2593	GL50581_3018	GL50803_16077
Hypothetical protein	504	GLP15_2651	GL50581_2906	GL50803_JH102
Hypothetical protein	486	GLP15_5028	GL50581_4452	GL50803_17330
Hypothetical protein	2022	GLP15_546	GL50581_2217	GL50803_11446
Hypothetical protein	1257	GLP15_3030	*	GL50803_112295
Hypothetical protein	627	GLP15_5063	GL50581_116	GL50803_11055
Hypothetical protein	642	GLP15_3788	GL50581_1945	GL50803_7851
Hypothetical protein	993	GLP15_162	GL50581_839	GL50803_21367
Hypothetical protein	2910	GLP15_2142	GL50581_3728	GL50803_14901
Hypothetical protein	1452	GLP15_1758	GL50581_690	GL50803_13075
Hypothetical protein	936	GLP15_2719	GL50581_666	GL50803_16940
Hypothetical protein	744	GLP15_416	GL50581_714	GL50803_7242
Hypothetical protein	1341	GLP15_4920	GL50581_754	GL50803_17352
Hypothetical protein	735	GLP15_3433	GL50581_1134	GL50803_16548
Hypothetical protein	2526	GLP15_3720	GL50581_315	GL50803_24423
Hypothetical protein	1119	GLP15_4094	GL50581_2181	GL50803_22136
Hypothetical protein	9150	GLP15_4030	GL50581_4389	GL50803_16731
Hypothetical protein	402	GLP15_557	GL50581_12062	GL50803_28022
Hypothetical protein	690	GLP15_106	GL50581_2832	GL50803_9847
Hypothetical protein	2025	GLP15_5103	GL50581_4160	GL50803_22587
Hypothetical protein	912	GLP15_3763	GL50581_167	GL50803_4414
Hypothetical protein	9576	GLP15_4282	GL50581_1332	GL50803_113219
Hypothetical protein	408	GLP15_1434	GL50581_66	GL50803_1383
Hypothetical protein	234	GLP15_4699	GL50581_3252	GL50803_34093
Hypothetical protein	513	GLP15_1591	GL50581_2591	GL50803_16429
Hypothetical protein	1656	GLP15_2665	GL50581_1767	GL50803_11230
Hypothetical protein	2493	GLP15_3139	GL50581_1644	GL50803_101994
Hypothetical protein	1815	GLP15_3136	GL50581_1647	GL50803_9659
Hypothetical protein	315	GLP15_3582	GL50581_360	GL50803_5450
Hypothetical protein	5028	GLP15_3443	GL50581_1125	GL50803_32730
Hypothetical protein	666	GLP15_4850	GL50581_1703	GL50803_14309
Hypothetical protein	1770	GLP15_2009	GL50581_2152	GL50803_16289
Hypothetical protein	993	GLP15_642	GL50581_1106	GL50803_102263
Hypothetical protein	3267	GLP15_2565	GL50581_3969	GL50803_114210
Hypothetical protein	2481	GLP15_844	GL50581_3842	GL50803_17011
Hypothetical protein	1752	GLP15_4163	GL50581_3678	GL50803_92095
Hypothetical protein	1488	GLP15_1161	GL50581_1625	GL50803_21234
Hypothetical protein	1284	GLP15_3304	GL50581_4373	GL50803_15343
Hypothetical protein	3096	GLP15_2714	GL50581_4242	GL50803_9238
Hypothetical protein	561	GLP15_4253	GL50581_2013	GL50803_8525
Hypothetical protein	1182	GLP15_150	GL50581_828	GL50803_9835
Hypothetical protein	1629	GLP15_1022	GL50581_4295	GL50803_16658
Hypothetical protein	3264	GLP15_1885	GL50581_2566	GL50803_95786
Hypothetical protein	2304	GLP15_119	GL50581_2820	GL50803_17259
Hypothetical protein	1074	GLP15_3499	GL50581_2913	GL50803_28832
Hypothetical protein	4629	GLP15_3903	*	*
Hypothetical protein	396	GLP15_3344	GL50581_12053	GL50803_5063
Hypothetical protein	1173	GLP15_2647	GL50581_1691	GL50803_12889
Hypothetical protein	4164	GLP15_4585	GL50581_4484	GL50803_32879
Hypothetical protein	666	GLP15_4977	GL50581_2816	GL50803_1909
Hypothetical protein	1953	GLP15_549	GL50581_2214	GL50803_15419
Hypothetical protein	351	GLP15_3468	*	GL50803_27713
Hypothetical protein	372	GLP15_4773	GL50581_2484	GL50803_20307
Hypothetical protein	2547	GLP15_4897	GL50581_2570	GL50803_103709
Hypothetical protein	1188	GLP15_1374	*	GL50803_8191
Hypothetical protein	435	GLP15_3059	GL50581_2551	GL50803_4364
Hypothetical protein	1524	GLP15_2491	GL50581_902	*
Hypothetical protein	585	GLP15_3438	GL50581_1129	GL50803_16553
Hypothetical protein	1158	GLP15_2798	GL50581_347	GL50803_10939
Hypothetical protein	621	GLP15_3211	GL50581_4401	GL50803_17347
Hypothetical protein	1083	GLP15_1013	GL50581_4287	GL50803_5273
Hypothetical protein	1911	GLP15_70	GL50581_3325	GL50803_32571
Hypothetical protein	1917	GLP15_1983	GL50581_2617	GL50803_12058
Hypothetical protein	2178	GLP15_4883	GL50581_1137	GL50803_14361
Hypothetical protein	5607	GLP15_4482	GL50581_5914	GL50803_15395
Hypothetical protein	2436	GLP15_1239	GL50581_4022	GL50803_14164
Hypothetical protein	1770	GLP15_3169	GL50581_4232	GL50803_14284
Hypothetical protein	3942	GLP15_2596	GL50581_732	GL50803_25809
Hypothetical protein	2943	GLP15_1712	GL50581_3905	GL50803_17042
Hypothetical protein	1371	GLP15_2395	GL50581_131	GL50803_17279
Hypothetical protein	1479	GLP15_2069	GL50581_4107	GL50803_8609
Hypothetical protein	393	GLP15_1345	GL50581_3770	GL50803_5532
Hypothetical protein	189	GLP15_1436	GL50581_68	GL50803_25855
Hypothetical protein	3546	GLP15_1460	GL50581_3067	GL50803_10802
Hypothetical protein	966	GLP15_3126	GL50581_3528	GL50803_14045
Hypothetical protein	4719	GLP15_3458	GL50581_476	GL50803_95530
Hypothetical protein	486	GLP15_3143	GL50581_1640	GL50803_9668
Hypothetical protein	702	GLP15_510	GL50581_3357	GL50803_10889
Hypothetical protein	756	GLP15_556	GL50581_1883	GL50803_14318
Hypothetical protein	498	GLP15_3625	GL50581_4251	GL50803_11701
Hypothetical protein	3993	GLP15_1308	GL50581_4561	GL50803_13771
[truncated: 2,564 more rows]
