# Supplementary material for: Genome analysis and comparative genomics of a Giardia intestinalis assemblage E isolate
Source: BMC Genomics. 2010 Oct 7;11:543. doi: 10.1186/1471-2164-11-543 (PMC3091692; doi:10.1186/1471-2164-11-543)
Supplement: Additional file 4 — Conservation of meiosis, DNA repair and ultraconserved proteins. Conservation of putative Meiosis and DNA repair proteins in WB, GS and P15. Protein identities are recorded as percent extracted from ClustalW alignments of orthologs in WB, GS and P15. Several major deletions or insertions that are lineage specific were recorded. Most of these were specific for the GS lineage. A list of ultraconserved proteins in the genomes is included. [file 1471-2164-11-543-S4.XLS]

## Sheet: Meiosis and DNA repair proteins
Gene1	GS-WB (% identity)	GS-P15(% identity)	WB-P15(% identity)	Other features
Dmc1a	94	94	96	19 aa deletion in GS at extreme N-terminal
Mnd1	93	91	96
Dmc1b	92	91	97
Hop1	89	91	94
Hop2	85	85	93
Mer3	83	83	92
Msh2	81	79	89
Smc1	81	80	90	11 aa deletion in GS
Smc4	80	80	88
Msh6	79	78	87	10 aa deletion in GS
Smc3	79	79	90
Spo11	78	78	88
Mlh2	75	74	85
Rad1	73	73	85
Smc2	73	74	86
Smc6	73	72	88
Smc5	72	71	85	6, 12 aa insertions in GS. 6 aa deletion in GS
Pms1	68	68	82
Mlh1	67	67	83	9 aa insertion in GS
Rad52	66	67	86	15 aa deletion in GS
Mre11	64	65	81	3 aa extension in C-terminal of GS
Rad50	60	60	81	5 aa insertion in WB
1. Giardia homologs are derived from: An expanded inventory of conserved meiotic genes provides evidence for sex in Trichomonas vaginalis. Malik SB, Pightling AW, Stefaniak LM, Schurko AM, Logsdon JM Jr. PLoS One. 2007 Aug 6;3(8):e2879.

## Sheet: Ultraconserved genes
Comparison	GENE ID1	GENE ID2	Annotation
GS-WB	GL50581_1323	GL50803_14457	Ripening regulated protein DDTFR19
GS-WB	GL50581_1380	GL50803_103676	Alpha-tubulin
GS-WB	GL50581_1383	GL50803_16263	Sjogrens syndrome nuclear autoantigen 1-like protein
GS-WB	GL50581_1587	GL50803_17090	Giardia trophozoite antigen GTA-1
GS-WB	GL50581_2741	GL50803_4812	Beta-giardin
GS-WB	GL50581_2793	GL50803_5333	Calmodulin
GS-WB	GL50581_2811	GL50803_5010	Ser/Thr phosphatase PP2A-2 catalytic subunit
GS-WB	GL50581_2834	GL50803_9848	Dynein light chain
GS-WB	GL50581_2925	GL50803_6430	14-3-3 protein
GS-WB	GL50581_2996	GL50803_7569	GTP-binding protein Sar1
GS-WB	GL50581_3112	GL50803_104685	Caltractin
GS-WB	GL50581_3180	GL50803_3171	UBCE14
GS-WB	GL50581_3484	GL50803_2661	Cyclin-dependent kinases regulatory subunit
GS-WB	GL50581_3626	GL50803_10091	Ribosomal protein L23
GS-WB	GL50581_3672	GL50803_17068	Hypothetical protein
GS-WB	GL50581_3682	GL50803_14270	Dynein light chain
GS-WB	GL50581_3879	GL50803_9505	Hypothetical protein
GS-WB	GL50581_3893	GL50803_8843	Ubiquitin
GS-WB	GL50581_4031	GL50803_16802	Kinase, CMGC CDK
GS-WB	GL50581_4229	GL50803_6744	Centrin
GS-WB	GL50581_4513	GL50803_14212	Histone H3
GS-WB	GL50581_646	GL50803_27308	Dynein light chain
GS-P15	GL50581_1138	GLP15_4884	Ubiquitin
GS-P15	GL50581_1323	GLP15_5010	Ripening regulated protein DDTFR19
GS-P15	GL50581_1383	GLP15_2420	Sjogrens syndrome nuclear autoantigen 1-like protein
GS-P15	GL50581_1587	GLP15_2758	Giardia trophozoite antigen GTA-1
GS-P15	GL50581_2741	GLP15_2766	Beta-giardin
GS-P15	GL50581_2793	GLP15_26	Calmodulin
GS-P15	GL50581_2811	GLP15_4970	Ser/Thr phosphatase PP2A-2 catalytic subunit
GS-P15	GL50581_2834	GLP15_105	Dynein light chain
GS-P15	GL50581_3112	GLP15_2371	Caltractin
GS-P15	GL50581_3180	GLP15_4488	UBCE14
GS-P15	GL50581_3484	GLP15_5148	Cyclin-dependent kinases regulatory subunit
GS-P15	GL50581_3519	GLP15_3116	Ribosomal protein L32
GS-P15	GL50581_3682	GLP15_4167	Dynein light chain
GS-P15	GL50581_3790	GLP15_2956	Hypothetical protein
GS-P15	GL50581_3879	GLP15_2985	Hypothetical protein
GS-P15	GL50581_4229	GLP15_3166	Centrin
GS-P15	GL50581_59	GLP15_2252	Hypothetical protein
GS-P15	GL50581_646	GLP15_3202	Dynein light chain
P15-WB	GL50803_2970	GLP15_1004	Translation initiation factor 2 gamma subunit
P15-WB	GL50803_9848	GLP15_105	Dynein light chain
P15-WB	GL50803_17230	GLP15_1116	Gamma giardin
P15-WB	GL50803_8560	GLP15_1336	Hypothetical protein
P15-WB	GL50803_13575	GLP15_1440	Dynein light chain
P15-WB	GL50803_4239	GLP15_1441	Hypothetical protein
P15-WB	GL50803_15252	GLP15_1544	Ubiquitin-conjugating enzyme E2-17 kDa 3
P15-WB	GL50803_112312	GLP15_1574	Elongation factor 1-alpha
P15-WB	GL50803_14481	GLP15_1749	Hypothetical protein
P15-WB	GLP15_1799	GL_UO_671	Hypothetical protein
P15-WB	GL50803_15228	GLP15_187	Ribosomal protein S15A
P15-WB	GL50803_15955	GLP15_1943	DNA-directed RNA polymerase II RPB6
P15-WB	GL50803_5593	GLP15_2156	Ribosomal protein L11
P15-WB	GL50803_7231	GLP15_2239	CCAAT-binding transcription factor subunit A
P15-WB	GL50803_16368	GLP15_2281	Ribosomal protein L31B
P15-WB	GL50803_7878	GLP15_2290	Ribosomal protein S14
P15-WB	GL50803_9778	GLP15_2325	Tem-1-like protein
P15-WB	GL50803_16829	GLP15_2326	Calcineurin B subunit
P15-WB	GL50803_8172	GLP15_2355	Dynein heavy chain
P15-WB	GL50803_13864	GLP15_2364	Heat shock protein HSP 90-alpha
P15-WB	GL50803_104685	GLP15_2371	Caltractin
P15-WB	GL50803_15869	GLP15_2417	GTP-binding nuclear protein RAN/TC4
P15-WB	GL50803_16263	GLP15_2420	Sjogren's syndrome nuclear autoantigen 1-like protein
P15-WB	GL50803_4463	GLP15_2591	Dynein light chain
P15-WB	GL50803_14329	GLP15_2633	Ribosomal protein S7
P15-WB	GL50803_21110	GLP15_2634	Flagellar/basal body protein
P15-WB	GL50803_11247	GLP15_2656	Ribosomal protein L13a
P15-WB	GL50803_5333	GLP15_26	Calmodulin
P15-WB	GL50803_8001	GLP15_2735	Ribosomal protein L15
P15-WB	GL50803_7999	GLP15_2737	Ribosomal protein S3
P15-WB	GL50803_17090	GLP15_2758	Giardia trophozoite antigen GTA-1
P15-WB	GL50803_4812	GLP15_2766	Beta-giardin
P15-WB	GL50803_19436	GLP15_2793	Ribosomal protein L7
P15-WB	GL50803_7537	GLP15_2813	Kinase, CK1 Casein kinase
P15-WB	GL50803_9505	GLP15_2985	Hypothetical protein
P15-WB	GL50803_13652	GLP15_3130	Calmodulin
P15-WB	GL50803_6744	GLP15_3166	Centrin
P15-WB	GL50803_27308	GLP15_3202	Dynein light chain
P15-WB	GL50803_5947	GLP15_3220	Ribosomal protein L35a
P15-WB	GL50803_14256	GLP15_339	Histone H2A
P15-WB	GL50803_135002	GLP15_345	Histone H4
P15-WB	GL50803_14568	GLP15_3785	Ser/Thr protein phosphatase PP1-alpha 2 catalytic subunit
P15-WB	GL50803_10780	GLP15_3952	Ribosomal protein S27
P15-WB	GL50803_3570	GLP15_3984	Ribosomal protein S28
P15-WB	GL50803_14270	GLP15_4167	Dynein light chain
P15-WB	GL50803_113788	GLP15_420	Hypothetical protein
P15-WB	GL50803_3171	GLP15_4488	UBCE14
P15-WB	GL50803_17364	GLP15_4537	Ribosomal protein S26
P15-WB	GL50803_135231	GLP15_4559	Histone H3
P15-WB	GL50803_21943	GLP15_4577	Hypothetical protein
P15-WB	GL50803_10367	GLP15_4636	Ribosomal protein S24
P15-WB	GL50803_7082	GLP15_4696	Ribosomal protein S21
P15-WB	GL50803_14212	GLP15_4705	Histone H3
P15-WB	GL50803_4538	GLP15_4729	Hypothetical protein
P15-WB	GL50803_5010	GLP15_4970	Ser/Thr phosphatase PP2A-2 catalytic subunit
P15-WB	GL50803_14457	GLP15_5010	Ripening regulated protein DDTFR19
P15-WB	GL50803_4652	GLP15_5036	Ribosomal protein S16
P15-WB	GL50803_7789	GLP15_5074	ADP-ribosylation factor
P15-WB	GL50803_104866	GLP15_5097	GTL3 aka MD0260
P15-WB	GL50803_17163	GLP15_5143	Peptidyl-prolyl cis-trans isomerase B precursor
P15-WB	GL50803_2661	GLP15_5148	Cyclin-dependent kinases regulatory subunit
P15-WB	GL50803_8974	GLP15_5207	Hypothetical protein
P15-WB	GL50803_14321	GLP15_585	Ribosomal protein L30
P15-WB	GL50803_13273	GLP15_859	Dynein light intermediate chain
