# Supplementary material for: Genome analysis and comparative genomics of a Giardia intestinalis assemblage E isolate
Source: BMC Genomics. 2010 Oct 7;11:543. doi: 10.1186/1471-2164-11-543 (PMC3091692; doi:10.1186/1471-2164-11-543)
Supplement: Additional file 9 — Structural variation in the Giardia genomes. Genome structural variation detected during synteny analysis of the P15, WB and GS genomes. [file 1471-2164-11-543-S9.XLS]

## Sheet: Sheet1
Insertions, deletions and rearrangements P15 vs WB vs GS
Type of rearrangement	contig P15	ORF description P15	ORF ID P15	contig WB	ORF description WB	ORF ID WB	contig GS	ORF description GS	ORF ID GS
Insertion of VSP	contig1(4700..7200)	VSP	GLP15_2
Translocation of gene fragment	contig2(264..20264)	VSP	GLP15_14
		HCMP Group 6	GLP15_15
		VSP	GLP15_16
Insertion in WB or deletion in P15	contig2(42064..43664)	VSP	GLP15_33	CH991761(193004..203004)	Hypothetical protein	GL50803_5321
					Hypothetical protein	GL50803_19096
					High cysteine membrane protein VSP-like	GL50803_113297
					Hypothetical protein	GL_UO_168
					VSP	GL50803_26894
Synteny break, VSP insertion in P15 with large gene poor region	contig3(65264..79664)	VSP	GLP15_46
Insertion of VSP	contig4(283..2259)	VSP	GLP15_60
Insertion of gene in WB	contig5(59780..62422)	Protein 21.1	GLP15_125		Hypothetical protein	GL_UO_302
					Hypothetical protein	GL_UO_303
					Ser/Thr protein kinase	GL50803_93800
Putative transposon insertion	contig9(393..3500)	Hypothetical protein	GLP15_192
Synteny break	contig9(21100)	ABC transporter ABCA.1, putative partial	GLP15_203		ABC-type transport system ATP-binding chain, putative	GL50803_94478
Large scale rearrangement	contig9	NEK, Kinase	GLP15_231
		High cysteine membrane EGF-like protein	GLP15_232
		VSP	GLP15_233
Synteny break	contig10(26441..27727)	VSP	GLP15_262		VSP with INR	GL50803_101010
Three genome synteny break	contig11(265..2697)	High cysteine membrane protein Group 4	GLP15_276
Insertion of transposon (GilT) and VSP	contig12(1..11900)	VSP	GLP15_290
		Hypothetical protein	GLP15_291
		Reverse transcriptase/endonuclease, putative	GLP15_292
VSP synteny break	contig17(14346..16382)	VSP	GLP15_406
Synteny break, VSP insertion	contig22(1..12019)	VSP	GLP15_550
Deletion in GS and P15	contig22(44778..46349)	VSP-like protein	GLP15_567	CH991779(303781..310371)	Hypothetical protein	GL_UO_391
					Protein kinase	GL50803_32958
					Protein kinase	GL50803_4033
					Protein 21.1	GL50803_92983
					VSP	GL50803_13520
Inversion of HCMP protein in GS	contig24(23150..30739)	High cysteine membrane TMK-like protein	GLP15_594	CH991768(854931..862520)	High cysteine membrane TMK-like protein	GL50803_113319	contig3054(20884..23088)	High cysteine protein	GL50581_3457
Large-scale rearrangement	contig24(86372)
Large-scale rearrangement	contig24(99372)
VSP deletion in P15 or expansion WB	contig24(145972..150433)	VSP	GLP15_658	CH991779(1280150..1291150)	VSP	GL50803_14297
					Hypothetical protein (VSP)	GL50803_221693
Synteny break at edge of WB Scaffold	contig25
VSP synteny break at contig start	contig26	VSP	GLP15_741
Insertion in GS, not annotated!!	contig27(62000)			CH991763(1203134)			contig2481(39153..41126)	NOT ANNOTATED
Synteny break at contig edge in P15	contig28(57..5837)	VSP	GLP15_819
		Hypothetical protein	GLP15_820
Insertion of VSP and High cysteine protein in P15	contig28(52048..61256)	High cysteine protein	GLP15_849		VSP (no CRGKA)	GL50803_113242
		VSP (CRGRA)	GLP15_850
		Pseudogene VSP?
Insertion of acetyltransferase, horizontal gene transfer candidate	contig28(89433..93863)	Acetyltransferase (LATERAL TRANSFER CANDIDATE)	GLP15_874	CH991767(345845..349978)	VSP	GL50803_113269
		VSP	GLP15_875
Synteny break, insertion of VSP and NEK kinase	contig30(47..3748)	Kinase, NEK	GLP15_890	CH991771(172086)
		VSP	GLP15_891
Insertion of two Hypotheticals in P15	contig30(47462..49678)	Hypothetical protein	GLP15_906	CH991771(214545)			contig2347(19075)
		Hypothetical protein	GLP15_907
Synteny break, transposon in P15 followed by VSP flanked by 5S RNA	contig30(68886..80471)	Hypothetical protein	GLP15_918	CH991771(233371)
		VSP	GLP15_920
Large-scale rearrangement with translocation	contig30(128725..129564)	VSP	GLP15_941
Insertion in WB or deletion in P15	contig31(9731..13135)	Hypothetical protein	GLP15_965	CH991780(12725..20692)	VSP with INR	GL50803_119707
		VSP	GLP15_966		Hypothetical protein	GL50803_36540
		Hypothetical protein	GLP15_967		Hypothetical protein	GL50803_114454
					Reverse transcriptase/endonuclease, putative	GL50803_114455
Inversion of HCMP EGF-like at contig edge in P15	contig31(49125..56903)	High cysteine membrane EGF-like protein	GLP15_982	CH991780(57578..63817)	High cysteine membrane protein EGF-like	GL50803_112633
Large-scale rearrangement, tRNA-Ile nearby	contig32(39104)			CH991779(1107785)
Six VSPs in WB, one VSP in P15, no VSP in GS	contig32(91676..94162)	VSP with INR	GLP15_1036	CH991779(1043062..1055187)	VSP, putative	GL50803_96055	contig3089(52850)
					Hypothetical protein	GL50803_125106
					VSP	GL50803_41476
					VSP	GL_UO_439
					VSP	GL50803_113491
					VSP, putative	GL50803_92835
					Hypothetical protein	GL50803_39305
					VSP with INR	GL50803_137608
Synteny break at contig edge, VSP insertion P15	contig33(127..2910)	VSP (pseudogene?)	GLP15_1066
Expansion of VSPs in WB	contig33(38065..42279)	VSP	GLP15_1087	CH991779(775068..782792)	VSP	GL50803_112009
					VSP	GL50803_114065
					VSP	GL50803_137606
Synteny break in P15	contig34(2545)
Synteny break in P15, VSP insertion	contig35(84..2761)	VSP	GLP15_1128	CH991782(251760)
HCMP Group 4 pseudogene in WB	contig36(34515..41006)	High cysteine membrane protein Group 4	GLP15_1173		Hypothetical protein (part of pseudogene?)	GL_UO_365
		High cysteine membrane protein Group 3	GLP15_1174		Hypothetical protein	GL50803_118542
					Hypothetical protein	GL_UO_364
					High cysteine membrane protein Group 3	GL50803_114891
Insertion in WB (Hypothetical protein) and P15 (VSP)	contig37(51663..54257)	VSP	GLP15_1198	CH991814(141623..143002)	Hypothetical protein	GL_UO_734	contig3066(19471)
Large insertion in WB, deletion of Kinase, NEK in GS?	contig38(20152..22608)	Kinase, NEK	GLP15_1214	CH991782(570888..586332)	Hypothetical protein	GL50803_33004	contig3082(54595)
					VSP	GL50803_137744
					Kinase, NEK	GL50803_137743
					Hypothetical protein	GL50803_118482
					Hypothetical protein	GL50803_29575
					High cysteine membrane protein Group 6	GL50803_114470
					Hypothetical protein	GL50803_118483
					Kinase, NEK	GL50803_137742
Divergent regions in syntenic positions	contig38(78402..88826)	VSP	GLP15_1243	CH991782(508540..516021)	Hypothetical protein	GL50803_27806
		High cysteine membrane protein Group 4	GLP15_1244		Hypothetical protein	GL50803_17604
		Hypothetical protein	GLP15_1245		Kinase, NEK	GL50803_114495
					Hypothetical protein	GL50803_106496
					Hypothetical protein	GL50803_37793
Deletion in GS	contig38(51039..51536)			CH991782(542667..543146)	Hypothetical protein	GL50803_23308	contig3082(26933)
Region highly divergent in GS, synteny break and putative pseudogenes							contig(79434..88967)
Insertion in P15 and WB	contig490(44..2746)	Hypothetical protein	GLP15_3994	CH991767(247641..251531)	Hypothetical protein	GL50803_112519	contig3095(1422)
		Kinase, NEK (part1)	GLP15_3993		Kinase, NEK	GL50803_112518
	contig39(81..1973)	Kinase, NEK (part 2)	GLP15_1288		Protein 21.1	GL50803_102444
		Protein 21.1	GLP15_1289
One VSP in P15, Two in WB	contig39(65270..67756)	VSP	GLP15_1312	CH991767(180864..184484)	VSP	GL50803_137697
					VSP	GL50803_15237
Synteny break, gene poor region in P15 (GilT transposon)	contig41(32..15586)	Kinase, NEK	GLP15_1367	CH991782(134368)
Synteny break in P15 (in the middle of Mre11)	contig41(64078)			CH991782(85065)
Insertion of genes in WB and a VSP in P15	contig43(32026..34323)	VSP	GLP15_1448	CH991801(127308..132899)	Variant-specific surface protein	GL50803_93742
					Hypothetical protein	GL50803_31839
					Hypothetical protein	GL50803_93743
					Hypothetical protein	GL50803_7632
Insertion in P15	contig44(37191..52367)	Hypothetical protein	GLP15_1463	CH991763(1124972..1128754)	Hypothetical protein	GL50803_89815
		Hypothetical protein	GLP15_1464		VSP with INR	GL50803_113450
		High cysteine membrane VSP-like protein	GLP15_1465
		VSP with INR	GLP15_1466
Synteny break in P15	contig45(89..6247)	Protein 21.1	GLP15_1468	CH991764(94091)
Pseudogenes in WB and P15, two Protein 21.1 in GS	contig45(43379..45804)	Pseudogene		CH991764(131279..133252)	Hypothetical protein	GL50803_11143	contig(27484..30645)	Hypothetical protein (Protein 21.1)	GL50581_3705
					Hypothetical protein	GL50803_29429		Hypothetical protein (Protein 21.1)	GL50581_3706
					Hypothetical protein	GL50803_11148
					Pseudogene
Insertion of VSP in P15	contig46(58483..62373)	VSP AS8	GLP15_1573	CH991798(2544)
Synteny break in P15, gene poor region; tRNA-Asp in proximity	contig48(38..14053)	Hypothetical protein	GLP15_1606	CH991763(824580)
		Kinase, NEK	GLP15_1607
Synteny break in P15	contig50(4493)			CH991769(162129)
VSP cluster in P15, WB and GS (inverted)	contig50(37042..40311)	VSP with INR	GLP15_1653		VSP with INR	GL_UO_281	contig3081(105487..111753)	VSP	NOT ANNOTATED
					Hypothetical protein	GL50803_34334
Interchromosomal translocation in GS							contig1431
Synteny break in P15, insertion GilT transposon	contig51(26427..35663)	Protein 21.1	GLP15_1673	CH991776(154552)
		Hypothetical protein	GLP15_1674
		Hypothetical protein	GLP15_1675
		Reverse transcriptase/endonuclease, putative	GLP15_1676
		Hypothetical protein	GLP15_1677
Large-scale rearrangment, putative	contig52
Large-scale rearrangement, genepoor region, insertion of transposon (GilT)	contig52(45484..64792)	Reverse transcriptase	GLP15_1700
		VSP	GLP15_1701
Insertion of VSP in P15	contig53(32..6928)	VSP with INR	GLP15_1719	CH991771(278542)
Rearrangement; inversion and translocation at VSP; extra copy of a chromosomal region found at a telomeric end in WB (contains one extra copy of alpha-9 giardin GL_UO_85 (truncated))	contig53
Rearrangement of a large gene segment, in region with several beta-tubulin copies	contig53(124929..126272)			CH991767(1178924..1198391)
Synteny break, near tRNA-Ala, gene poor region	contig56(20878..25200)			CH991763(525253)			contig3086(109)
Synteny break, HCMP protein	contig57(61210)	High cysteine membrane protein Group 2	GLP15_1861	CH991779(568919)
Synteny break in P15, gene-poor region with VSP	contig57(85871..98860)	Hypothetical protein	GLP15_1876	CH991782(353153)
		Hypothetical protein (should be annotated as VSP)	GLP15_1877
Insertion of a cluster of genes in P15	contig59(14759..25725)	Hypothetical protein	GLP15_1889	CH991767(1123580)
		Protein 21.1	GLP15_1890
		Hypothetical protein	GLP15_1891
		Reverse transcriptase, putative	GLP15_1892
		Hypothetical protein	GLP15_1893
		Hypothetical protein	GLP15_1894
VSP insertion P15	(0..0)	VSP	GLP15_1898	CH991768(611877..612500)
Synteny break in P15	contig59(93573)			CH991768(671577)
Duplication of a gene segment with subsequent inversion in WB	contig59(98805..102218)	High cysteine membrane VSP-like protein	GLP15_1922	CH991768(1252705..1264994)	High cysteine membrane protein VSP-like	GL50803_112135
					Hypothetical protein	GL50803_117391
					Hypothetical protein	GL50803_117392
					High cysteine membrane protein VSP-like	GL50803_112673
Insertion of a genecluster (VSP, GilT and HCMP) in P15 near tRNA-Gly	contig59(157932..175187)	Hypothetical protein	GLP15_1962	CH991769(286139)
		VSP	GLP15_1963
		Reverse transcriptase/endonuclease	GLP15_1964
		Reverse transcriptase-like protein	GLP15_1965
		Hypothetical protein	GLP15_1966
		High cysteine membrane protein Group 6	GLP15_1967
		Kinase, NEK	GLP15_1968
		Protein 21.1	GLP15_1969
Insertion of a genesegment in P15	contig64(13141..21756)	GTP-binding protein, putative	GLP15_1987	CH991814(419986)
		Hypothetical protein	GLP15_1988
		Protein 21.1	GLP15_1989
Synteny break in P15, near VSP	contig65(5387)			CH991782(159113)
Expansion of variable region in WB	contig80(7196..12301)	Hypothetical protein	GLP15_2100	CH991768(234863..252388)	Hypothetical protein	GL50803_134401
		Hypothetical protein	GLP15_2101		Protein 21.1	GL50803_137703
		VSP	GLP15_2102		Hypothetical protein	GL50803_134402
					Kinase	GL50803_137702
					tRNA-Asp	GL50803_t0012
					Reverse transcriptase/endonuclease, putative	GL50803_135901
					Reverse transcriptase/endonuclease, putative	GL50803_88809
					Protein kinase	GL50803_88814
					Kinase, NEK	GL50803_137701
					Hypothetical protein	GL50803_111987
					VSP	GL50803_4313
Rearrangement in P15 around Histone H2B, assembly problem?	contig88(69083)			CH991767(1397641..1403745)	Histone H2B	GL50803_121046
					Hypothetical protein	GL50803_5174
					Hypothetical protein	GL50803_16699
					Histone H2B	GL50803_121045
Very large divergent regions in WB and P15 with inversion	contig88(76127..127321)	Hypothetical protein	GLP15_2165	CH991767(1340594..1390492)
		DNA polymerase type B, organellar and viral	GLP15_2166
		Hypothetical protein	GLP15_2167
		Hypothetical protein	GLP15_2168
		Hypothetical protein	GLP15_2169
		Hypothetical protein	GLP15_2170
		Hypothetical protein	GLP15_2171
		Hypothetical protein	GLP15_2172
		Hypothetical protein	GLP15_2173
		Hypothetical protein	GLP15_2174
		Hypothetical protein	GLP15_2175
		Hypothetical protein	GLP15_2176
		Hypothetical protein	GLP15_2177
		Hypothetical protein	GLP15_2178
		Hypothetical protein	GLP15_2179
		Hypothetical protein	GLP15_2180
		Hypothetical protein	GLP15_2181
		Hypothetical protein	GLP15_2182
		Hypothetical protein	GLP15_2183
		Hypothetical protein	GLP15_2184
	Invertedpiecewithconservedgenes	Hypothetical protein	GLP15_2185
	Goodcandidateforcopynumbervariationascontig607alsomapstothisregion	Hypothetical protein	GLP15_2186
		Hypothetical protein	GLP15_2187
		Hypothetical protein	GLP15_2188
		Hypothetical protein	GLP15_2189
		Hypothetical protein	GLP15_2190
		AAA-4 domain protein	GLP15_2191
		Hypothetical protein	GLP15_2192
		VSP	GLP15_2193
Deletion of HCMP protein is GS	contig88(157043..163267)	High cysteine membrane protein Group 1	GLP15_2210	CH991767(1304651..1310881)	High cysteine membrane protein Group 1	GL50803_16318	contig1168(21940)
Insertion of VSP in P15 and Protein 21.1 in GS	contig107(69663..70880)	VSP	GLP15_2254	CH991767(1516718)			contig89(66088..67671)	Hypothetical protein (Protein 21.1)	GL50581_61
Region is shuffled in P15	contig111
Insertion of Kinase, NEK in GS	contig126(38272)			CH991814(457780)			contig2316(38070..39860)	Kinase, NEK	GL50581_1509
Synteny break in P15, putative transposon insertion.	contig126(87898..97484)	GTP-binding protein	GLP15_2338	CH991814(507540..513078)	Hypothetical protein	GL50803_108294
		Hypothetical protein	GLP15_2339		VSP with INR	GL50803_40592
		Hypothetical protein	GLP15_2340		VSP	GL50803_41349
		Hypothetical protein	GLP15_2341		Hypothetical protein	GL_UO_563
		Hypothetical protein	GLP15_2342
Synteny break in P15, scaffold terminates in WB	contig137(83738)			CH991768(1302100)
Insertions of different kinds in WB and P15	contig161(23656..30030)	NEK, Kinase	GLP15_2451	CH991767(1629717..1633418)	Hypothetical protein	GL50803_14642
					VSP	GL50803_102662
Insertion of VSP in P15,inversion and deletion WB and inversion in GS	contig166(9284..12472)	VSP	GLP15_2468	CH991769(570101..580309)	Hypothetical protein	GL50803_103540	contig3092(53161..60372)
					Protein 21.1	GL50803_27813
					Hypothetical protein	GL50803_6319
					Hypothetical protein	GL50803_33507
Insertion in WB, possibly eroded transposon	contig173(70988)			CH991762(185776..187425)	Hypothetical protein	GL50803_27658	contig3079(22653)
Insertion in GS	contig173(86486)			CH991762(202572)			contig3079(5151..6797)	Na driven multidrug efflux pump	GL50581_3920
Insertion of gene cluster in WB	contig184(82852..90738)	VSP	GLP15_2589	CH991769(84271..100608)	Protein 21.1	GL50803_1713	contig3081(80711)
					Hypothetical protein	GL50803_24701
					Hypothetical protein	GL50803_115673
					Hypothetical protein	GL50803_117312
					Hypothetical protein	GL50803_115439
					Hypothetical protein	GL50803_106057
					VSP	GL50803_11521
					VSP, putative	GL50803_118786
					Hypothetical protein	GL50803_115438
					Hypothetical protein	GL50803_117311
					Hypothetical protein	GL50803_115672
Insertion of a VSP gene cluster and invertion in P15	contig189(41770..57920)	VSP	GLP15_2638	CH991767(548344)
		Kinase, NEK	GLP15_2639
		VSP	GLP15_2640
		Hypothetical protein	GLP15_2641
Insertion of gene cluster in WB	contig195(31833..35183)	VSP	GLP15_2706	CH991814(194996..205690)	VSP	GL50803_40591
					Hypothetical protein	GL50803_115200
					Protein 21.1	GL50803_102813
					Reverse transcriptase/endonuclease, putative	GL50803_10122
					Hypothetical protein	GL50803_10125
Hypothetical protein which displays differing lenght in the three genomes	contig707(28583..29893)	Hypothetical protein	GLP15_4797	CH991814(242087..242683)	Hypothetical protein	GL50803_14917	contig387(36745..40863)	Hypothetical protein	GL50581_243
Duplication of VSP and insertion of NEK Kinase in WB, unique region in P15	contig225(13714..14310)	VSP	GLP15_2738	CH991763(525436..529704)	VSP	GL50803_117472
		Hypothetical protein	GLP15_2739		Kinase, NEK	GL50803_101534
		Hypothetical protein	GLP15_2740		Hypothetical protein	GL50803_23183
		Kinase, NEK	GLP15_2741		VSP	GL50803_117473
		Hypothetical protein	GLP15_2742
		Reverse transcriptase/endonuclease, putative	GLP15_2743
		Protein 21.1	GLP15_2744
Insertion of VSP cluster in WB	contig230(41720)			CH991767(1043164..1055829)	Hypothetical protein	GL50803_89178	contig2329(106985)
					VSP	GL50803_101765
					Reverse transcriptase/endonuclease, putative	GL50803_92977
					Reverse transcriptase/endonuclease, putative	GL50803_114892
Expansion of VSP cluster in WB	contig272(46834..50399)	VSP	GLP15_2879	CH991779(248667..253538)	Hypothetical protein	GL50803_2167
					VSP	GL50803_32890
					Hypothetical protein	GL50803_18722
					VSP	GL50803_32933
					Hypothetical protein	GL50803_99726
Insertion of gene cluster in WB and possibly P15	contig277(13773..16961)	Hypothetical protein	GLP15_2886	CH991763(1166942..1174099)	Hypothetical protein	GL50803_102841	contig2481(10491)
		Hypothetical protein	GLP15_2887		Hypothetical protein	GL50803_31911
					Kinase, NEK	GL50803_42698
					Protein 21.1	GL50803_95847
					Hypothetical protein	GL50803_113433
					VSP	GL50803_8595
Synteny break in P15	contig307(49393)			CH991768(16005)
	contig307(74019)			CH991767(74596)
Large-scale rearrangement in GS	contig335(77143)			CH991779(867259)
				CH991779(564861)
Insertion of Hypothetical protein in GS	contig342(509)			CH991767(735657)			contig3087(76047..79748)	Hypothetical protein (HCMP Group 1)	GL50581_4216
Large-scale rearrangement in P15 and GS	contig343(15222)			CH991767(1863218)			contig419(17083)
Insertion of gene cluster in WB	contig59(25091)			CH991768(598018..605607)	VSP	GL50803_112693	contig1987(6705..6977)
					Hypothetical protein	GL50803_112695
					Hypothetical protein	GL50803_112696
					Hypothetical protein	GL50803_98653
					Hypothetical protein	GL50803_31797
Double inversions and deletion in GS	contig369(49747)			CH991768(917197..936963)	Hypothetical protein	GL_UO_257	contig3091(25766)
				Deletion	Hypothetical protein	GL_UO_256
					Hypothetical protein	GL50803_89828
					Protein 21.1	GL50803_89845
					High cysteine membrane protein Group 4	GL50803_114089
					VSP	GL50803_101496
Synteny break in P15 - multiple losses of synteny	contig371(12654)			CH991767(575302)
	contig371(84324)			CH991763(450941)
Microsatelitte in WB between tRNA-Leu and tRNA-Met	contig377(18826)			CH991776(180710..181387)			contig1691(20568)
Deletion in GS, synteny break in WB and P15	contig377(44619..47834)	VSP	GLP15_3449	CH991782(908204..909421)	Hypothetical protein	GL50803_31542	contig647(56665)
					High cysteine protein	GL50803_14324
Synteny break in P15	contig399(35133)			CH991761(160350)
Synteny break in P15	contig402(33560)			CH991762(334173)
Insertion of VSP in P15	contig404(98..7309)	VSP with INR	GLP15_3618	CH991768(105093)			contig3088(13523)
		Hypothetical protein	GLP15_3619
Complicated rearrangement	contig411
Contraction of genomic region in P15	contig421(26161..28107)	Protein 21.1	GLP15_3705	CH991768(496728..499511)	Hypothetical protein	GL50803_20081
					Protein 21.1	GL50803_24412
VSP in P15, HCMP in GS and WB	contig421(67442..72250)	VSP	GLP15_3727	CH991768(539165..541339)	High cysteine membrane protein Group 1	GL50803_10659	contig485(16531..20313)	High cysteine membrane protein Group 4	GL50581_322
Contraction of genomic region in P15	contig430(45070..45891)	Protein 21.1	GLP15_3759	CH991817(59275..61890)	Protein 21.1	GL50803_21505
Expansion of VSP gene cluster in WB	contig430(116497..119631)	VSP	GLP15_3799	CH991779(440377..448803)	VSP	GL50803_112867
					Reverse transcriptase/endonuclease, putative	GL50803_112866
					Hypothetical protein	GL50803_8762
					VSP	GL50803_28626
Large-scale inversion in WB (involving Kinesin-3)	contig430
Stretch of genes found in P15 only	contig461(105..20195)	Reverse transcriptase, putative	GLP15_3878	CH991782(1162222)
		Protein 21.1	GLP15_3879
		Reverse transcriptase	GLP15_3880
		Kinase, NEK	GLP15_3881
		Hypothetical protein	GLP15_3882
		NEK, Kinase	GLP15_3883
Insertion in WB and P15	contig483(16092..17936)	Hypothetical protein	GLP15_3981	CH991779(186394..188583)	Hypothetical protein	GL50803_3389	contig703(15820)
					Hypothetical 59.1 kDa protein in RPOA3 5 prime region	GL50803_3386
Pseudogene in WB	contig483(30919..32631)	Protein 21.1	GLP15_3986	CH991779(201709..202602)			contig703(29093..30559)	Hypothetical protein (Protein 21.1)	GL50581_544
Insertion of VSP in WB or deletion in GS	contig505			CH991779(1425747..1427552)	VSP	GL50803_40630	contig1055(10751)
Insertion in GS	contig531(6497)			CH991782(1077861)			contig2358(22752..24236)	Protein 21.1	GL50581_1732
Synteny break in P15	contig532(18333)			CH991767(1812531)
Region with unique genes in P15	contig532(18165..25862)	Hypothetical protein	GLP15_4154	CH991767(1812531)
		Hypothetical protein	GLP15_4155
Insertion of genes in P15	contig534(106..11826)	Protein 21.1	GLP15_4173	CH991763(397367)
		Hypothetical protein	GLP15_4175
		Hypothetical protein	GLP15_4176
		Hypothetical protein	GLP15_4177
		Hypothetical protein	GLP15_4178
		GTP-binding protein	GLP15_4179
VSP island size variation in P15 and WB	contig594(36587..44014)	VSP with INR	GLP15_4314	CH991769(343224..348194)	VSP	GL_UO_296
		Hypothetical protein	GLP15_4315
Insertion in P15	contig610(27041..27505)	Hypothetical protein	GLP15_4371	CH991768(16030)
Insertion of VSP regions in WB and P15	contig632(79751..83236)	VSP	GLP15_4467	CH991768(1150539..1155293)	Hypothetical protein	GL50803_116737
					VSP	GL50803_137721
Synteny break in P15, unique genes	contig647(58..9537)	Protein 21.1	GLP15_4470	CH991782(985010)
		VSP with INR	GLP15_4471
Inversion and insertion in P15, creates putative pseudogene	contig688(17538..21671)	Hypothetical protein	GLP15_4562	CH991814(306237)
		CXC-rich protein	GLP15_4555
		CXC-rich protein	GLP15_4563
Insertion in GS	contig688(23749)			CH991814(310421)			contig3093(79514..80761)	Hypothetical protein	GL50581_4508
Insertion in GS	contig688(66515)			CH991814(353056)			contig3093(34534..36894)	Hypothetical protein (Kinase, NEK)	GL50581_4488
Expansion of a VSP island in WB	contig693(10588..14262)	VSP	GLP15_4604	CH991767(829544..846096)	VSP	GL50803_103001	contig2847(124..4554)	Kinase, NEK	GL50581_3209
					High cysteine membrane protein EGF-like	GL50803_113531
					Hypothetical protein	GL50803_19396
					VSP	GL50803_111732
					Hypothetical protein	GL50803_106941
					Protein kinase	GL50803_90672
					Protein kinase	GL50803_5144
					Kinase, NEK	GL50803_5142
Several synteny breaks, associated with VSPs	contig696						contig3050
Insertion of VSP in WB and P15	contig698(59858..64828)	VSP	GLP15_4684	CH991779(105822..110198)	VSP	GL50803_137618	contig2890(46180..46182)
					Hypothetical protein	GL50803_5629
Pseudogene in WB	contig698(144869..149350)	Hypothetical protein	GLP15_4724	CH991779(24633..26255)	Protein 21.1	GL50803_6639	contig2890(125716..130173)	Hypothetical protein	GL50581_3279
				Pseudogene??	Kinase	GL50803_14261
Synteny break in P15 VSP associated	contig704
Insertion of gene cluster in WB	contig733(6086)			CH991763(757605..763790)	Hypothetical protein	GL50803_92404
					Hypothetical protein	GL50803_102842
					Hypothetical protein	GL50803_102617
					Hypothetical protein	GL50803_120002
					Kinase, NEK	GL50803_137735
					VSP	GL50803_115047
Inversion of gene segment in WB	contig754(18204..36431)			CH991793(188682..208880)			contig1055(25217..44362)
Deletion of two genes in WB and P15	contig783(8895..11111)	Hypothetical protein	GLP15_5047	CH991782(317083..318194)	Hypothetical protein	GL50803_6369	contig3065(6835..14774)	Cathepsin B precursor	GL50581_3635
					Hypothetical protein	GL_UO_486		Hypothetical protein	GL50581_3636
								Hypothetical protein	GL50581_3637
Insertion of putative transposon in P15	contig783(45296..50095)	Reverse transcriptase, putative	GLP15_5052	CH991782(282844)			contig3065(48909)
		Hypothetical protein	GLP15_5053
		Hypothetical protein	GLP15_5054
Synteny break in P15, insertion of transposon (GilT)	contig788(9274..14649)	Hypothetical protein	GLP15_5064
		Hypothetical protein	GLP15_5065
		Hypothetical protein	GLP15_5066
Insertion of VSP in P15	contig818(75899..77278)	VSP	GLP15_5169	CH991769(769931)
Deletion of Kinase, NEK in GS	contig818(101613..104036)	Kinase, NEK	GLP15_5187	CH991769(794373..796850)	Kinase, NEK	GL50803_8860	contig2450(11742..12554)
Inversion of gene segment in GS (Encystation specific protease)	contig818(106690..116547)			CH991769(799561..809148)			contig2450(105..9233)
Synteny break and VSP insertion in P15, intrachromosomal translocation in P15	contig335(77302..81948)	VSP	GLP15_3127	CH991763(1142439)			contig3057(41219)
		High cysteine membrane protein Group 4	GLP15_3128
Intrachromosomal translocation in GS							contig3067(39891)
